# Supplementary material for: Simplified Preservation of Equivalent Pathways Spectroscopy
Source: JACS Au. 2023 Oct 11;3(10):2763–71. doi: 10.1021/jacsau.3c00312 (PMC10598565; doi:10.1021/jacsau.3c00312)
Supplement: Supplementary file 1 — au3c00312_si_001.txt [file au3c00312_si_001.txt]

/****************************************************************/
/*      lindriftcomp                    30.01.2019              */
/*      Ecoh/Anti-Echo into STATES mode 08.06.2023              */
/****************************************************************/
/*      Short Description :                                     */
/*      linear drift compenstaion using C binary file handling  */
/*      fopen, fread for file handling;  for 2D, 3D, 4D         */
/*      spectra using planes, points or NUS acquisition         */
/*      (NUS available only for 3D and 4D spectra)              */

/****************************************************************/
/*    Echo/Anti-Echo convertion into STATES mode is perofrmed  */
/*    before drift correction. It works for 2D and 3D          */ 
/*   experiments (not for NUS or 4D).                           */
/***************************************************************/

/*      Description/Usage :                                     */
/*      The AU program applies a linear phase ramp in both      */
/*      direct and indirect dimensions to correct for any       */
/*      occuring drift, assuming the drift is linear.           */
/*      Save the program (depending on your Topspin version)    */ 
/*      to Bruker/Topspin_*version*_/exp/stan/nmr/au/src/user   */
/*      The script can be started by typing the name of the     */
/*      script at the command line. Tested in Topspin 4         */
/*      The start shift value is applied to the first FID,      */
/*      and the end shift is applied to the last acquired FID.  */ 
/*      The shift for intermediate FIDs is determined by linear */
/*      interpolation.                                          */
/*      Start and end shift values are each derived from 1D     */
/*      spectra measured at the start and end of the nD         */
/*      experiment.(E.g. this could be the distance of the      */
/*      water peak of the current spectrum from that of the     */
/*      reference.) Enter values in units of Hz for the         */
/*      detected nucleus.                                       */
/*      A positive shift will shift the spectrum to the left.   */
/*      The AU program does not overwrite the current dataset,  */
/*      but generates a new dataset, whose number should be     */
/*      entered by the user.                                    */
/****************************************************************/
/*      Author(s) :                                             */
/*      Name            : Eszter E. Najbauer                    */
/*      Organisation    : Max Planck Institute for              */
/*                        Multidisciplinary Sciences            */
/*      Email           : esna@mpinat.mpg.de                    */
/*                                                              */
/*      Name            : Evgeny Nimerovsky                     */
/*      Organisation    : Max Planck Institute for              */
/*                        Multidisciplinary Sciences           */
/*      Email           : esna@mpinat.mpg.de                    */
/*      Name            : Loren B. Andreas                      */
/*      Organisation    : Max Planck Institute for              */
/*                        Multidisciplinary Sciences           */
/*      Email           : land@mpinat.mpg.de                */
/*      We thank Wolgang Bermel for his technical assistance.   */
/*      Citation: Najbauer and Andreas: JMR 2019                */
/****************************************************************/

/******PROGRAM OUTLINE:
    READ IN PARAMETERS
    SHIFT DATA
        PLANES  
            2D  (including Echo-Antiecho module)
            3D   (including Echo-Antiecho module)
                312 aqseq
                321 aqseq
            4D  4321 aqseq
        NUS
            3D
                312 aqseq
                321 aqseq
        POINTS
            3D  
                321 aqseq
                312 aqseq
            4D  4321 aqseq  ******/

char infile[PATH_MAX], outfile[PATH_MAX];
char path[PATH_MAX + 64], modetext[80], autext[256];
double g_delay, ymin, ymax, bf1, bf2, bf3, bf_dir;
double dur = 0;
double dur2= 0;
double dur3= 0;
double dur4= 0;
double in_f1 =0;
double in_f2 =0;
double in_f3 =0;
float dw, start_c, end_c;
int *row1;
int *rowo;
int td, td1, td2, td3, tds, td1s, td2s, td3s, tot_points;
int i, j, k, l;
int oexpno, nexpno, byteorder, parmode, dspfvs, dtypa, aqmod;
int fntype = 0;
int fnmode1s, fnmode2s, fnmode3s;
int aqseq  = -1;
int arglim = 3;
int nus_points;
int cur_pointf1, cur_pointf2, cur_pointf3;
char datapath1[1024];  /*for nuslist*/
char* hashbuf;
const char* modepnt;
FILE *fpin, *fpout;
FILE *fp;

static const int decim_tab[] = {2, 3, 4, 6, 8, 12, 16, 24, 32, 48, 64, 96, 128,
                192, 256, 384, 512, 768, 1024, 1536, 2048};

static const int delay_tab_10[] = {179, 201, 533, 709, 1097, 1449, 2225, 2929, 4481,
                    5889, 8993, 11809, 18017, 23649, 36065, 47329, 72161,
                    94689, 144353, 189409, 288737};

static const int delay_tab_12[] = {184, 219, 384, 602, 852, 1668, 2292, 3368, 4616, 6768,
                    9264, 13568, 18560, 27392, 36992, 55040, 73856, 110336,
                    147584, 220928, 295040};


/***** get dataset and parameters *****/

FETCHPARS("PARMODE", &parmode)

if (parmode != 1  &&  parmode != 2 && parmode !=3)
    STOPMSG("Program is only suitable for 2D or 3D or 4D data")

FETCHPARS("BF1", &bf_dir)
FETCHPARS("DTYPA", &dtypa)

if (dtypa)
    STOPMSG("Program is only suitable for DTYPA 0 data")

FETCHPARS("AQ_mod", &aqmod)

if (aqmod < 0  ||  aqmod > 3)
    STOPMSG("acquisition status parameter AQ_mod out of range")

FETCHPARS("BYTORDA", &byteorder)
FETCHPARS("TD", &tds)

td = ((tds + 255) / 256) * 256;

if (td <= 0  ||  td > 64 * 1024 * 1024)
    STOPMSG("TD{F2} direct dim")

if (parmode == 1) {  /*get parameters for 2D data*/
    FETCHPAR1("TD", &td1)
    FETCHPAR1S("TD", &td1s)

    if (td1s <= 0  ||  td1s > 64 * 1024 * 1024)
        STOPMSG("TD{F1} out of range")

    td2 = td2s = 1;

    FETCHPARNS(1, "IN_F", &in_f1)
    in_f1 = in_f1 * (1.0f / 1000000.0f);
    FETCHPARNS(1, "BF1", &bf1)
    
    FETCHPARNS(1, "FnMODE", &fnmode1s)
} else if (parmode == 2) {  /*get parameters for 3D data*/
    FETCHPARN(1,"TD", &td1)
    FETCHPARNS(1,"TD", &td1s)

    FETCHPARN(2,"TD", &td2)
    FETCHPARNS(2,"TD", &td2s)

    if (td1s <= 0  ||  td1s > 64 * 1024 * 1024)
        STOPMSG("TD (td1s) out of range")

    if (td2s <= 0  ||  td2s > 64 * 1024 * 1024) 
        STOPMSG("TD (td2s) out of range")

    FETCHPARNS(1, "IN_F", &in_f1)
    in_f1 = in_f1 * (1.0f / 1000000.0f);
    FETCHPARNS(1, "BF1", &bf1)


    FETCHPARNS(2, "IN_F", &in_f2)
    in_f2 = in_f2 * (1.0f / 1000000.0f);
    FETCHPARNS(2, "BF1", &bf2)

    FETCHPARS("AQSEQ", &aqseq)  /*aqseq of 0 is 321, aqseq of 1 is 312, only required for 3D data, 4D aqseq is always 4321*/
    
    if (aqseq != 0  &&  aqseq != 1)  
        STOPMSG("AQSEQ out of range")
    
    FETCHPARNS(1, "FnMODE", &fnmode1s)
    FETCHPARNS(2, "FnMODE", &fnmode2s)

    if (fnmode1s == 6  &&  fnmode2s == 6 &&  fnmode3s == 6)
        STOPMSG("Program does not handle 4D Echo-Antiecho data. For Echo-Antiecho template, see 2D-3D section of script.")
          
} else if (parmode == 3) { /*get parameters for 4D data*/
    FETCHPARN(1,"TD", &td1)
    FETCHPARNS(1,"TD", &td1s)

    FETCHPARN(2,"TD", &td2)
    FETCHPARNS(2,"TD", &td2s)

    FETCHPARN(3,"TD", &td3)
    FETCHPARNS(3,"TD", &td3s)

    if (td1s <= 0  ||  td1s > 64 * 1024 * 1024)
        STOPMSG("TD (td1s) out of range")

    if (td2s <= 0  ||  td2s > 64 * 1024 * 1024)
        STOPMSG("TD (td2s) out of range")

    if (td3s <= 0  ||  td3s > 64 * 1024 * 1024)
        STOPMSG("TD{F1} out of range")

    FETCHPARNS(1, "IN_F", &in_f1)
    in_f1 = in_f1 * (1.0f / 1000000.0f);
    FETCHPARNS(1, "BF1", &bf1)

    FETCHPARNS(2, "IN_F", &in_f2)
    in_f2 = in_f2 * (1.0f / 1000000.0f);
    FETCHPARNS(2, "BF1", &bf2)

    FETCHPARNS(3, "IN_F", &in_f3)
    in_f3 = in_f3 * (1.0f / 1000000.0f);
    FETCHPARNS(3, "BF1", &bf3)
    
    FETCHPARNS(1, "FnMODE", &fnmode1s)
    FETCHPARNS(2, "FnMODE", &fnmode2s)
    FETCHPARNS(3, "FnMODE", &fnmode3s)
}

FETCHPARS("FnTYPE", &fntype) /*planes: 0, points: 1, NUS: 2 */

if (fntype < 0  ||  fntype > 2)
    STOPMSG("FnTYPE out of range")

FETCHPARS("NusPOINTS", &nus_points)   /*number of points for NUS sampled data*/

FETCHPARS("DW", &dw)
dw = dw * (2.0f / 1000000.0f);

FETCHPARS("DSPFVS", &dspfvs)  /*firmware version*/

if (dspfvs == 10 || dspfvs == 12) {
    int  d_index;
    double decim = 0;
    const int* delay_tab = (dspfvs == 10) ? delay_tab_10 : delay_tab_12;

    FETCHPARS("DECIM", &decim)

    for (d_index = sizeof(decim_tab) / sizeof(decim_tab[0]) - 1; d_index >= 0 ; d_index--)
        if (decim_tab[d_index] == decim)
            break;

    if (d_index < 0)
        STOPMSG("DECIM out of range")

    g_delay = (double)delay_tab[d_index] / decim;
} else if (dspfvs >= 20  &&  dspfvs <= 23) {
    double grpdly = 0;

    FETCHPARS("GRPDLY", &grpdly)
    g_delay = grpdly * 2.0;
} else
    STOPMSG("DSPFVS out of range")


/***** get input *****/

GETFLOAT("Enter the start shift in Hz (positive values shift left):", start_c);
GETFLOAT("Enter the end shift in Hz:", end_c);
GETINT("Please enter the new experiment number:", nexpno);

/*** read in NUS file***/
if ( fntype==2 ) {
    (void)sprintf(datapath1,ACQUPATH("nuslist"));
    fp= fopen(datapath1,"r");
    
    if (fp == 0) { /*file cannot be read*/
        (void)sprintf(path, "%s:\n%s", "cannot open file for reading", infile);
        STOPMSG(path)
    }
}

/***** check files *****/

WRAPARAM(nexpno)
ERRORABORT

(void)strcpy(infile, ACQUPATH("ser"));
fpin = fopen(infile, "rb");
if (fpin == 0) {
    (void)sprintf(path, "%s:\n%s", "cannot open file for reading", infile);
    STOPMSG(path)
}

oexpno = expno;
expno = nexpno;
(void)strcpy(outfile, ACQUPATH("ser"));
expno = oexpno;
fpout = fopen(outfile, "wb");
if (fpout == 0) {
    (void)sprintf(path, "%s:\n%s", "cannot open file for writing", outfile);
    STOPMSG(path)
}

/*****SHIFT CORRECTION*****/ 

if (fntype == 0) {  /****PLANES ACQUISITION MODE****/
    if (parmode == 1 ) {  /***2D data***/
        tot_points = td1s / 2;

        row1 = (int*)malloc(td * td1s * sizeof(int));
        rowo = (int*)malloc(td * td1s * sizeof(int));
        fread(row1, sizeof(int), td * td1s, fpin);

        for (i = 0; i < td1s / 2; i++) {  /*indirect dim loop*/
            for (j = 0; j < td; j += 2) {  /*direct dim loop*/
                double rr, ri, ir, ii;
                double rr_1, ri_1, ir_1, ii_1;
                double arg1, c1, s1, arg2, c2, s2,crr,cri,cir,cii;
                
                
                if (fnmode1s < 6) { /* not Echo-Antiecho*/
                    rr = row1[2*i*td+j];
                    ri = row1[2*i*td+j+1];
                    ir = row1[(2*i+1)*td+j];
                    ii = row1[(2*i+1)*td+j+1];
                }
                
                else if (fnmode1s == 6) {  /*Echo-Antiecho*/
                    rr_1 = row1[2*i*td+j];
                    ri_1 = row1[2*i*td+j+1];
                    ir_1 = row1[(2*i+1)*td+j];
                    ii_1 = row1[(2*i+1)*td+j+1];                   
                    rr = 0.7071*(rr_1 - ir_1); 
                    ii = -0.7071*(rr_1 + ir_1); 
                    ri = 0.7071*(ri_1 - ii_1);    
                    ir = 0.7071*(ri_1 + ii_1);
                }

                dur = - g_delay * dw / 2 + j * dw / 2;

                arg1 = (start_c + i*(end_c-start_c)/tot_points) * dur * 2 * M_PI;
                c1   = cos(arg1);/*direct*/
                s1   = sin(arg1);/*direct*/

                crr  = c1*rr - s1*ri;
                cri  = s1*rr + c1*ri;
                cir  = c1*ir - s1*ii;
                cii  = s1*ir +c1*ii;  /*corrected direct dim*/

                dur2 = in_f1*i;
                arg2 = (start_c + i*(end_c-start_c)/tot_points)*dur2*2*M_PI*bf1/bf_dir;
                if (fnmode1s == 1) {  /*QF acquisition mode (pseudo 2D data)*/
                    arg2 == 0;  
                }
                c2   = cos(arg2); /*indirect*/
                s2   = sin(arg2); /*indirect*/

                rowo[2*i*td+j] = c2*crr - s2*cir;
                rowo[2*i*td+j+1] = c2*cri - s2*cii;
                rowo[(2*i+1)*td+j] = s2*crr + c2*cir;
                rowo[(2*i+1)*td+j+1] = s2*cri + c2*cii; /*corrected indirect as well*/               
            }
        }
        fwrite(rowo, sizeof(int), td * td1, fpout);
        DATASET(name, nexpno, 1, disk, user)
        STOREPARNS(1,"FnMODE", 4)   
        /*end of 2D correction*/

    } else if (parmode == 2 ) {  /***3D data***/
        if (aqseq == 1 && fnmode1s < 6 && fnmode2s < 6){  /**3D case with aqseq of 312**/
            tot_points = td1s / 2 * td2s / 2;
            row1 = (int*)malloc(td * td1s * td2s * sizeof(int));
            rowo = (int*)malloc(td * td1s * td2s * sizeof(int));
            fread(row1, sizeof(int), td * td1s * td2s, fpin);
            for (j = 0; j < td2s / 2; j++) {  /*indirect dim loop1, slow*/
                for (k = 0; k < td1s / 2; k++) {  /*indirect dim loop1, fast*/
                    for (l = 0; l < td; l += 2) {  /*direct dim loop*/
                        int rrr, rri, rir, rii, irr, iri, iir, iii;
                        double arg1, arg2, arg3, c1, s1, c2, s2, c3, s3, crrr,crri,crir,crii,cirr, ciri, ciir, ciii;
                        double ccrrr,ccrri,ccrir,ccrii,ccirr, cciri, cciir, cciii;
                        rrr = row1[2*j*td1s*td + 2*k*td + l];
                        rri = row1[2*j*td1s*td + 2*k*td + l+1];
                        rir = row1[2*j*td1s*td + (2*k+1)*td + l];
                        rii = row1[2*j*td1s*td + (2*k+1)*td + l+1];
                        irr = row1[(2*j+1)*td1s*td + 2*k*td + l];
                        iri = row1[(2*j+1)*td1s*td + 2*k*td + l+1];
                        iir = row1[(2*j+1)*td1s*td + (2*k+1)*td + l];
                        iii = row1[(2*j+1)*td1s*td + (2*k+1)*td + l+1];

                        dur = - g_delay * dw / 2 + l * dw / 2;

                        arg1 = (start_c + (td1s / 2 * j + k )*(end_c-start_c)/tot_points) * dur * 2 * M_PI;
                        c1   = cos(arg1);/*direct part*/
                        s1   = sin(arg1);/*direct part*/

                        crrr  = c1*rrr - s1*rri;
                        crri  = s1*rrr + c1*rri;
                        crir  = c1*rir - s1*rii;
                        crii  = s1*rir + c1*rii;

                        cirr  = c1*irr - s1*iri;
                        ciri  = s1*irr + c1*iri;
                        ciir  = c1*iir - s1*iii;
                        ciii  = s1*iir + c1*iii;  /*corrected direct dim*/

                        dur2 = in_f1*k;   /*fast indirect dim*/
                        arg2 = (start_c + (td1s / 2 * j + k )*(end_c-start_c)/tot_points)*dur2*2*M_PI*bf1/bf_dir;
                        if (fnmode1s == 1) { /*QF acquisition mode (pseudo 3D data)*/
                            arg2 = 0;
                        }
                        c2   = cos(arg2);
                        s2   = sin(arg2);

                        ccrrr  = c2*crrr - s2*crir;
                        ccrri  = c2*crri - s2*crii;
                        ccrir  = s2*crrr + c2*crir;
                        ccrii  = s2*crri + c2*crii;

                        ccirr  = c2*cirr - s2*ciir;
                        cciri  = c2*ciri - s2*ciii;
                        cciir  = s2*cirr + c2*ciir;
                        cciii  = s2*ciri + c2*ciii; /*corrected indirect dim 1*/


                        dur3 = in_f2*j;   /*slow indirect dim.  elapsed time is the same: (td2s / 2 * j + k)*/
                        arg3 = (start_c + (td1s / 2 * j + k )*(end_c-start_c)/tot_points)*dur3*2*M_PI*bf2/bf_dir;
                        if (fnmode2s == 1) {  /*QF acquisition mode (pseudo 3D data)*/
                            arg3 = 0;
                        }
                        c3   = cos(arg3);
                        s3   = sin(arg3);

                        rowo[2*j*td1s*td + 2*k*td + l] = c3*ccrrr - s3*ccirr ;
                        rowo[2*j*td1s*td + 2*k*td + l+1]= c3*ccrri - s3*cciri;
                        rowo[2*j*td1s*td + (2*k+1)*td + l]= c3*ccrir - s3*cciir;
                        rowo[2*j*td1s*td + (2*k+1)*td + l+1]= c3*ccrii - s3*cciii;

                        rowo[(2*j+1)*td1s*td + 2*k*td + l]= s3*ccrrr +c3*ccirr;
                        rowo[(2*j+1)*td1s*td + 2*k*td + l+1]=s3*ccrri +c3*cciri;
                        rowo[(2*j+1)*td1s*td + (2*k+1)*td + l]=s3*ccrir +c3*cciir;
                        rowo[(2*j+1)*td1s*td + (2*k+1)*td + l+1]=s3*ccrii +c3*cciii;
                        /*corrected indirect dim2*/
                    }
                }
            }
            fwrite(rowo, sizeof(int), td * td1s * td2s, fpout);
    } else if (aqseq == 0 && fnmode1s < 6 && fnmode2s == 6) {  /**3D data, aqsec of 321 and EA in F2 dimension**/
            tot_points = td1s / 2 * td2s / 2;
            row1 = (int*)malloc(td * td1s * td2s * sizeof(int));
            rowo = (int*)malloc(td * td1s * td2s * sizeof(int));
            fread(row1, sizeof(int), td * td1s * td2s, fpin);
            for (j = 0; j < td2s / 2; j++) {  /*indirect dim loop1, slow*/
                for (k = 0; k < td1s / 2; k++) {  /*indirect dim loop1, fast*/
                    for (l = 0; l < td; l += 2) {  /*direct dim loop*/
                        double r_1, i_1, r_2, i_2, r_3, i_3, r_4, i_4;
                        double rrr, rri, rir, rii, irr, iri, iir, iii;
                        double arg1, arg2, arg3, c1, s1, c2, s2, c3, s3, crrr,crri,crir,crii,cirr, ciri, ciir, ciii;
                        double ccrrr,ccrri,ccrir,ccrii,ccirr, cciri, cciir, cciii;
                        r_1 = row1[2*j*td1s*td + 2*k*td + l];
                        i_1 = row1[2*j*td1s*td + 2*k*td + l+1];
                        r_2 = row1[2*j*td1s*td + (2*k+1)*td + l];
                        i_2 = row1[2*j*td1s*td + (2*k+1)*td + l+1];
                        r_3 = row1[(2*j+1)*td1s*td + 2*k*td + l];
                        i_3 = row1[(2*j+1)*td1s*td + 2*k*td + l+1];
                        r_4 = row1[(2*j+1)*td1s*td + (2*k+1)*td + l];
                        i_4 = row1[(2*j+1)*td1s*td + (2*k+1)*td + l+1];
                        
                        rrr = 0.7071*(r_1 - r_2);
                        rri = 0.7071*(i_1 - i_2);
                        rir = -0.7071*(r_3 + r_4);
                        rii = -0.7071*(i_3 + i_4);
                        irr = -0.7071*(r_3 - r_4);
                        iri = -0.7071*(i_3 - i_4);
                        iir = -0.7071*(r_1 + r_2);
                        iii = -0.7071*(i_1 + i_2); 
                        
                        dur = - g_delay * dw / 2 + l * dw / 2;

                        arg1 = (start_c + (td1s / 2 * j + k )*(end_c-start_c)/tot_points) * dur * 2 * M_PI;
                        c1   = cos(arg1);/*direct part*/
                        s1   = sin(arg1);/*direct part*/

                        crrr  = c1*rrr - s1*rri;
                        crri  = s1*rrr + c1*rri;
                        crir  = c1*rir - s1*rii;
                        crii  = s1*rir + c1*rii;

                        cirr  = c1*irr - s1*iri;
                        ciri  = s1*irr + c1*iri;
                        ciir  = c1*iir - s1*iii;
                        ciii  = s1*iir + c1*iii;  /*corrected direct dim*/

                        dur2 = in_f1*k;   /*fast indirect dim*/
                        arg2 = (start_c + (td1s / 2 * j + k )*(end_c-start_c)/tot_points)*dur2*2*M_PI*bf1/bf_dir;
                        if (fnmode1s == 1) { /*QF acquisition mode (pseudo 3D data)*/
                            arg2 = 0;
                        }
                        c2   = cos(arg2);
                        s2   = sin(arg2);

                        ccrrr  = c2*crrr - s2*crir;
                        ccrri  = c2*crri - s2*crii;
                        ccrir  = s2*crrr + c2*crir;
                        ccrii  = s2*crri + c2*crii;

                        ccirr  = c2*cirr - s2*ciir;
                        cciri  = c2*ciri - s2*ciii;
                        cciir  = s2*cirr + c2*ciir;
                        cciii  = s2*ciri + c2*ciii; /*corrected indirect dim 1*/


                        dur3 = in_f2*j;   /*slow indirect dim.  elapsed time is the same: (td2s / 2 * j + k)*/
                        arg3 = (start_c + (td1s / 2 * j + k )*(end_c-start_c)/tot_points)*dur3*2*M_PI*bf2/bf_dir;
                        if (fnmode2s == 1) {  /*QF acquisition mode (pseudo 3D data)*/
                            arg3 = 0;
                        }
                        c3   = cos(arg3);
                        s3   = sin(arg3);

                        rowo[2*j*td1s*td + 2*k*td + l] = c3*ccrrr - s3*ccirr ;
                        rowo[2*j*td1s*td + 2*k*td + l+1]= c3*ccrri - s3*cciri;
                        rowo[2*j*td1s*td + (2*k+1)*td + l]= c3*ccrir - s3*cciir;
                        rowo[2*j*td1s*td + (2*k+1)*td + l+1]= c3*ccrii - s3*cciii;

                        rowo[(2*j+1)*td1s*td + 2*k*td + l]= s3*ccrrr +c3*ccirr;
                        rowo[(2*j+1)*td1s*td + 2*k*td + l+1]=s3*ccrri +c3*cciri;
                        rowo[(2*j+1)*td1s*td + (2*k+1)*td + l]=s3*ccrir +c3*cciir;
                        rowo[(2*j+1)*td1s*td + (2*k+1)*td + l+1]=s3*ccrii +c3*cciii;
                        /*corrected indirect dim2*/
                    }
                }
            }
            fwrite(rowo, sizeof(int), td * td1s * td2s, fpout);
           	DATASET(name, nexpno, 1, disk, user)
            STOREPARNS(2,"FnMODE", 4)                             
    } else if (aqseq == 0 && fnmode1s < 6 && fnmode2s < 6) {  /**3D data, aqsec of 321**/
            tot_points = td1s / 2 * td2s / 2;

            row1 = (int*)malloc(td * td1s * td2s * sizeof(int));
            rowo = (int*)malloc(td * td1s * td2s * sizeof(int));
            fread(row1, sizeof(int), td * td1s * td2s, fpin);

             for (j = 0; j < td1s / 2; j++) { /*indirect dim loop1,slow*/
                for (k = 0; k < td2s / 2; k++) { /*indirect dim loop1,fast*/
                    for (l = 0; l < td; l += 2) { /*direct dim loop*/
                        int rrr, rri, rir, rii, irr, iri, iir, iii;
                        double arg1, arg2, arg3, c1, s1, c2, s2, c3, s3, crrr,crri,crir,crii,cirr, ciri, ciir, ciii;
                        double ccrrr,ccrri,ccrir,ccrii,ccirr, cciri, cciir, cciii;
                        rrr = row1[2*j*td2s*td + 2*k*td + l];
                        rri = row1[2*j*td2s*td + 2*k*td + l+1];
                        rir = row1[2*j*td2s*td + (2*k+1)*td + l];
                        rii = row1[2*j*td2s*td + (2*k+1)*td + l+1];
                        irr = row1[(2*j+1)*td2s*td + 2*k*td + l];
                        iri = row1[(2*j+1)*td2s*td + 2*k*td + l+1];
                        iir = row1[(2*j+1)*td2s*td + (2*k+1)*td + l];
                        iii = row1[(2*j+1)*td2s*td + (2*k+1)*td + l+1];

                        dur = - g_delay * dw / 2 + l * dw / 2;

                        arg1 = (start_c + (td2s / 2 * j + k )*(end_c-start_c)/tot_points) * dur * 2 * M_PI;
                        c1   = cos(arg1); /*direct part*/
                        s1   = sin(arg1); /*direct part*/

                        crrr  = c1*rrr - s1*rri;
                        crri  = s1*rrr + c1*rri;
                        crir  = c1*rir - s1*rii;
                        crii  = s1*rir + c1*rii;

                        cirr  = c1*irr - s1*iri;
                        ciri  = s1*irr + c1*iri;
                        ciir  = c1*iir - s1*iii;
                        ciii  = s1*iir + c1*iii;  /*corrected direct dim*/

                        dur2 = in_f2*k;   /*fast indirect dim*/
                        arg2 = (start_c + (td2s / 2 * j + k )*(end_c-start_c)/tot_points)*dur2*2*M_PI*bf2/bf_dir;
                        if (fnmode2s == 1) {  /*QF acquisition mode (pseudo 3D data)*/
                            arg2 = 0;
                        }
                        c2   = cos(arg2);
                        s2   = sin(arg2);


                        ccrrr  = c2*crrr - s2*crir;
                        ccrri  = c2*crri - s2*crii;
                        ccrir  = s2*crrr + c2*crir;
                        ccrii  = s2*crri + c2*crii;

                        ccirr  = c2*cirr - s2*ciir;
                        cciri  = c2*ciri - s2*ciii;
                        cciir  = s2*cirr + c2*ciir;
                        cciii  = s2*ciri + c2*ciii; /*corrected indirect dim 1*/


                        dur3 = in_f1*j;   /*slow indirect dim. elapsed time is the same: (td2s / 2 * j + k)*/
                        arg3 = (start_c + (td2s / 2 * j + k )*(end_c-start_c)/tot_points)*dur3*2*M_PI*bf1/bf_dir;
                        if (fnmode1s == 1) {  /*QF acquisition mode (pseudo 3D data)*/
                            arg3 =0;
                        }
                        c3   = cos(arg3);
                        s3   = sin(arg3);

                        rowo[2*j*td2s*td + 2*k*td + l] = c3*ccrrr - s3*ccirr ;
                        rowo[2*j*td2s*td + 2*k*td + l+1]= c3*ccrri - s3*cciri;
                        rowo[2*j*td2s*td + (2*k+1)*td + l]= c3*ccrir - s3*cciir;
                        rowo[2*j*td2s*td + (2*k+1)*td + l+1]= c3*ccrii - s3*cciii;

                        rowo[(2*j+1)*td2s*td + 2*k*td + l]= s3*ccrrr +c3*ccirr;
                        rowo[(2*j+1)*td2s*td + 2*k*td + l+1]=s3*ccrri +c3*cciri;
                        rowo[(2*j+1)*td2s*td + (2*k+1)*td + l]=s3*ccrir +c3*cciir;
                        rowo[(2*j+1)*td2s*td + (2*k+1)*td + l+1]=s3*ccrii +c3*cciii;
                     }
                 }
             }
            fwrite(rowo, sizeof(int), td * td1s * td2s, fpout);
            
            
        }  else if (aqseq == 0 && fnmode1s == 6 && fnmode2s < 6) {  /**3D data, aqsec of 321 and EA in F1 dimension**/
            tot_points = td1s / 2 * td2s / 2;

            row1 = (int*)malloc(td * td1s * td2s * sizeof(int));
            rowo = (int*)malloc(td * td1s * td2s * sizeof(int));
            fread(row1, sizeof(int), td * td1s * td2s, fpin);

             for (j = 0; j < td1s / 2; j++) { /*indirect dim loop1,slow*/
                for (k = 0; k < td2s / 2; k++) { /*indirect dim loop1,fast*/
                    for (l = 0; l < td; l += 2) { /*direct dim loop*/
                        double r_1, i_1, r_2, i_2, r_3, i_3, r_4, i_4;
                        double rrr, rri, rir, rii, irr, iri, iir, iii;
                        double arg1, arg2, arg3, c1, s1, c2, s2, c3, s3, crrr,crri,crir,crii,cirr, ciri, ciir, ciii;
                        double ccrrr,ccrri,ccrir,ccrii,ccirr, cciri, cciir, cciii;
                        r_1 = row1[2*j*td2s*td + 2*k*td + l];
                        i_1 = row1[2*j*td2s*td + 2*k*td + l+1];
                        r_2 = row1[2*j*td2s*td + (2*k+1)*td + l];
                        i_2 = row1[2*j*td2s*td + (2*k+1)*td + l+1];
                        r_3 = row1[(2*j+1)*td2s*td + 2*k*td + l];
                        i_3 = row1[(2*j+1)*td2s*td + 2*k*td + l+1];
                        r_4 = row1[(2*j+1)*td2s*td + (2*k+1)*td + l];
                        i_4 = row1[(2*j+1)*td2s*td + (2*k+1)*td + l+1];                        
                        rrr = 0.7071*(r_1 - r_3);
                        rri = 0.7071*(i_1 - i_3);
                        rir = -0.7071*(r_2 - r_4);
                        rii = -0.7071*(i_2 - i_4);
                        irr = -0.7071*(r_2 + r_4);
                        iri = -0.7071*(i_2 + i_4);
                        iir = -0.7071*(r_1 + r_3);
                        iii = -0.7071*(i_1 + i_3);


                        dur = - g_delay * dw / 2 + l * dw / 2;

                        arg1 = (start_c + (td2s / 2 * j + k )*(end_c-start_c)/tot_points) * dur * 2 * M_PI;
                        c1   = cos(arg1); /*direct part*/
                        s1   = sin(arg1); /*direct part*/

                        crrr  = c1*rrr - s1*rri;
                        crri  = s1*rrr + c1*rri;
                        crir  = c1*rir - s1*rii;
                        crii  = s1*rir + c1*rii;

                        cirr  = c1*irr - s1*iri;
                        ciri  = s1*irr + c1*iri;
                        ciir  = c1*iir - s1*iii;
                        ciii  = s1*iir + c1*iii;  /*corrected direct dim*/

                        dur2 = in_f2*k;   /*fast indirect dim*/
                        arg2 = (start_c + (td2s / 2 * j + k )*(end_c-start_c)/tot_points)*dur2*2*M_PI*bf2/bf_dir;
                        if (fnmode2s == 1) {  /*QF acquisition mode (pseudo 3D data)*/
                            arg2 = 0;
                        }
                        c2   = cos(arg2);
                        s2   = sin(arg2);


                        ccrrr  = c2*crrr - s2*crir;
                        ccrri  = c2*crri - s2*crii;
                        ccrir  = s2*crrr + c2*crir;
                        ccrii  = s2*crri + c2*crii;

                        ccirr  = c2*cirr - s2*ciir;
                        cciri  = c2*ciri - s2*ciii;
                        cciir  = s2*cirr + c2*ciir;
                        cciii  = s2*ciri + c2*ciii; /*corrected indirect dim 1*/


                        dur3 = in_f1*j;   /*slow indirect dim. elapsed time is the same: (td2s / 2 * j + k)*/
                        arg3 = (start_c + (td2s / 2 * j + k )*(end_c-start_c)/tot_points)*dur3*2*M_PI*bf1/bf_dir;
                        if (fnmode1s == 1) {  /*QF acquisition mode (pseudo 3D data)*/
                            arg3 =0;
                        }
                        c3   = cos(arg3);
                        s3   = sin(arg3);

                        rowo[2*j*td2s*td + 2*k*td + l] = c3*ccrrr - s3*ccirr ;
                        rowo[2*j*td2s*td + 2*k*td + l+1]= c3*ccrri - s3*cciri;
                        rowo[2*j*td2s*td + (2*k+1)*td + l]= c3*ccrir - s3*cciir;
                        rowo[2*j*td2s*td + (2*k+1)*td + l+1]= c3*ccrii - s3*cciii;

                        rowo[(2*j+1)*td2s*td + 2*k*td + l]= s3*ccrrr +c3*ccirr;
                        rowo[(2*j+1)*td2s*td + 2*k*td + l+1]=s3*ccrri +c3*cciri;
                        rowo[(2*j+1)*td2s*td + (2*k+1)*td + l]=s3*ccrir +c3*cciir;
                        rowo[(2*j+1)*td2s*td + (2*k+1)*td + l+1]=s3*ccrii +c3*cciii;
                     }
                 }
             }
            fwrite(rowo, sizeof(int), td * td1s * td2s, fpout);
           	DATASET(name, nexpno, 1, disk, user)
            STOREPARNS(1,"FnMODE", 4)   
                                
        } else if (aqseq == 0 && fnmode1s == 6 && fnmode2s == 6) {  /**3D data, aqsec of 321 and EA in F1, F2 dimensions**/
            tot_points = td1s / 2 * td2s / 2;

            row1 = (int*)malloc(td * td1s * td2s * sizeof(int));
            rowo = (int*)malloc(td * td1s * td2s * sizeof(int));
            fread(row1, sizeof(int), td * td1s * td2s, fpin);

             for (j = 0; j < td1s / 2; j++) { /*indirect dim loop1,slow*/
                for (k = 0; k < td2s / 2; k++) { /*indirect dim loop1,fast*/
                    for (l = 0; l < td; l += 2) { /*direct dim loop*/
                        double r_1, i_1, r_2, i_2, r_3, i_3, r_4, i_4;
                        double rrr, rri, rir, rii, irr, iri, iir, iii;
                        double arg1, arg2, arg3, c1, s1, c2, s2, c3, s3, crrr,crri,crir,crii,cirr, ciri, ciir, ciii;
                        double ccrrr,ccrri,ccrir,ccrii,ccirr, cciri, cciir, cciii;
                        r_1 = row1[2*j*td2s*td + 2*k*td + l];
                        i_1 = row1[2*j*td2s*td + 2*k*td + l+1];
                        r_2 = row1[2*j*td2s*td + (2*k+1)*td + l];
                        i_2 = row1[2*j*td2s*td + (2*k+1)*td + l+1];
                        r_3 = row1[(2*j+1)*td2s*td + 2*k*td + l];
                        i_3 = row1[(2*j+1)*td2s*td + 2*k*td + l+1];
                        r_4 = row1[(2*j+1)*td2s*td + (2*k+1)*td + l];
                        i_4 = row1[(2*j+1)*td2s*td + (2*k+1)*td + l+1];                        
                        rrr = 0.5*(r_1 - r_2 - r_3 + r_4);  
                        rri = 0.5*(i_1 - i_2 - i_3 + i_4);
                        rir = 0.5*(i_1 + i_2 - i_3 - i_4);
                        rii = -0.5*(r_1 + r_2 - r_3 - r_4); 
                        irr = 0.5*(i_1 - i_2 + i_3 - i_4);
                        iri = -0.5*(r_1 - r_2 + r_3 - r_4);    
                        iir = -0.5*(r_1 + r_2 + r_3 + r_4); 
                        iii = -0.5*(i_1 + i_2 + i_3 + i_4);                                                   


                        dur = - g_delay * dw / 2 + l * dw / 2;

                        arg1 = (start_c + (td2s / 2 * j + k )*(end_c-start_c)/tot_points) * dur * 2 * M_PI;
                        c1   = cos(arg1); /*direct part*/
                        s1   = sin(arg1); /*direct part*/

                        crrr  = c1*rrr - s1*rri;
                        crri  = s1*rrr + c1*rri;
                        crir  = c1*rir - s1*rii;
                        crii  = s1*rir + c1*rii;

                        cirr  = c1*irr - s1*iri;
                        ciri  = s1*irr + c1*iri;
                        ciir  = c1*iir - s1*iii;
                        ciii  = s1*iir + c1*iii;  /*corrected direct dim*/

                        dur2 = in_f2*k;   /*fast indirect dim*/
                        arg2 = (start_c + (td2s / 2 * j + k )*(end_c-start_c)/tot_points)*dur2*2*M_PI*bf2/bf_dir;
                        if (fnmode2s == 1) {  /*QF acquisition mode (pseudo 3D data)*/
                            arg2 = 0;
                        }
                        c2   = cos(arg2);
                        s2   = sin(arg2);


                        ccrrr  = c2*crrr - s2*crir;
                        ccrri  = c2*crri - s2*crii;
                        ccrir  = s2*crrr + c2*crir;
                        ccrii  = s2*crri + c2*crii;

                        ccirr  = c2*cirr - s2*ciir;
                        cciri  = c2*ciri - s2*ciii;
                        cciir  = s2*cirr + c2*ciir;
                        cciii  = s2*ciri + c2*ciii; /*corrected indirect dim 1*/


                        dur3 = in_f1*j;   /*slow indirect dim. elapsed time is the same: (td2s / 2 * j + k)*/
                        arg3 = (start_c + (td2s / 2 * j + k )*(end_c-start_c)/tot_points)*dur3*2*M_PI*bf1/bf_dir;
                        if (fnmode1s == 1) {  /*QF acquisition mode (pseudo 3D data)*/
                            arg3 =0;
                        }
                        c3   = cos(arg3);
                        s3   = sin(arg3);

                        rowo[2*j*td2s*td + 2*k*td + l] = c3*ccrrr - s3*ccirr ;
                        rowo[2*j*td2s*td + 2*k*td + l+1]= c3*ccrri - s3*cciri;
                        rowo[2*j*td2s*td + (2*k+1)*td + l]= c3*ccrir - s3*cciir;
                        rowo[2*j*td2s*td + (2*k+1)*td + l+1]= c3*ccrii - s3*cciii;

                        rowo[(2*j+1)*td2s*td + 2*k*td + l]= s3*ccrrr +c3*ccirr;
                        rowo[(2*j+1)*td2s*td + 2*k*td + l+1]=s3*ccrri +c3*cciri;
                        rowo[(2*j+1)*td2s*td + (2*k+1)*td + l]=s3*ccrir +c3*cciir;
                        rowo[(2*j+1)*td2s*td + (2*k+1)*td + l+1]=s3*ccrii +c3*cciii;
                     }
                 }
             }
            fwrite(rowo, sizeof(int), td * td1s * td2s, fpout);
           	DATASET(name, nexpno, 1, disk, user)
            STOREPARNS(1,"FnMODE", 4)  
            STOREPARNS(2,"FnMODE", 4)                                           
        } 
                                                                                                        
        /*end parmode == 2, 3D case*/

    } else if (parmode == 3 ) {  /***4D case with planes acquisition, aqseq of 4321 (only possible option)***/
        tot_points = td1s / 2 * td2s / 2 * td3s / 2;

        for (i = 0; i < td1s / 2; i++) {  /*read in 2 x 3D sized blocks to avoid running out of memory*/
            row1 = (int*)malloc(td * td3s * td2s * 2 * sizeof(int)); /* replace td1 with td3*/
            if (row1 == 0)
                STOPMSG("cannot get enough memory")
            rowo = (int*)malloc(td * td3s * td2s * 2 * sizeof(int));
            if (rowo == 0)
                STOPMSG("cannot get enough memory")
            fread(row1, sizeof(int), td * td3s * td2s * 2, fpin);

            for (j = 0; j < td2s / 2; j++) {  /*indirect dim loop1,slow*/
                for (k = 0; k < td3s / 2; k++) {  /*indirect dim loop1,fast*/
                    for (l = 0; l < td; l += 2) {  /*direct dim loop*/
                        int rrrr, rrri, rrir, rrii, rirr, riri, riir, riii, irrr, irri, irir, irii, iirr, iiri, iiir, iiii;
                        double crrrr, crrri, crrir, crrii, crirr, criri, criir, criii, cirrr, cirri, cirir, cirii, ciirr, ciiri, ciiir, ciiii;
                        double ccrrrr, ccrrri, ccrrir, ccrrii, ccrirr, ccriri, ccriir, ccriii, ccirrr, ccirri, ccirir, ccirii, cciirr, cciiri, cciiir, cciiii;
                        double cccrrrr, cccrrri, cccrrir, cccrrii, cccrirr, cccriri, cccriir, cccriii, cccirrr, cccirri, cccirir, cccirii, ccciirr, ccciiri, ccciiir, ccciiii;
                        double arg1, arg2, arg3, arg4, c1, s1, c2, s2, c3, s3, c4, s4;

                        /*remove i, since now reading in blocks of data*/
                        rrrr = row1[2*j*td3s*td + 2*k*td + l];
                        rrri = row1[2*j*td3s*td + 2*k*td + l+1];
                        rrir = row1[2*j*td3s*td + (2*k+1)*td + l];
                        rrii = row1[2*j*td3s*td + (2*k+1)*td + l+1];

                        rirr = row1[(2*j+1)*td3s*td + 2*k*td + l];
                        riri = row1[(2*j+1)*td3s*td + 2*k*td + l+1];
                        riir = row1[(2*j+1)*td3s*td + (2*k+1)*td + l];
                        riii = row1[(2*j+1)*td3s*td + (2*k+1)*td + l+1];

                        irrr = row1[td2s*td3s*td + 2*j*td3s*td + 2*k*td + l];
                        irri = row1[td2s*td3s*td + 2*j*td3s*td + 2*k*td + l+1];
                        irir = row1[td2s*td3s*td + 2*j*td3s*td + (2*k+1)*td + l];
                        irii = row1[td2s*td3s*td + 2*j*td3s*td + (2*k+1)*td + l+1];

                        iirr = row1[td2s*td3s*td + (2*j+1)*td3s*td + 2*k*td + l];
                        iiri = row1[td2s*td3s*td + (2*j+1)*td3s*td + 2*k*td + l+1];
                        iiir = row1[td2s*td3s*td + (2*j+1)*td3s*td + (2*k+1)*td + l];
                        iiii = row1[td2s*td3s*td + (2*j+1)*td3s*td + (2*k+1)*td + l+1];

                        dur = - g_delay * dw / 2 + l * dw / 2;

                        arg1 = (start_c + (td2s / 2 * td3s / 2 * i + td3s / 2 * j + k )*(end_c-start_c)/tot_points) * dur * 2 * M_PI;
                        c1   = cos(arg1);/*direct part*/
                        s1   = sin(arg1);/*direct part*/

                        crrrr  = c1*rrrr - s1*rrri;
                        crrri  = s1*rrrr + c1*rrri;
                        crrir  = c1*rrir - s1*rrii;
                        crrii  = s1*rrir + c1*rrii;

                        crirr  = c1*rirr - s1*riri;
                        criri  = s1*rirr + c1*riri;
                        criir  = c1*riir - s1*riii;
                        criii  = s1*riir + c1*riii;

                        cirrr  = c1*irrr - s1*irri;
                        cirri  = s1*irrr + c1*irri;
                        cirir  = c1*irir - s1*irii;
                        cirii  = s1*irir + c1*irii;

                        ciirr  = c1*iirr - s1*iiri;
                        ciiri  = s1*iirr + c1*iiri;
                        ciiir  = c1*iiir - s1*iiii;
                        ciiii  = s1*iiir + c1*iiii; /*corrected direct dim*/

                        dur2 = in_f3*k;   /*fast indirect dim*/
                        arg2 = (start_c + (td2s / 2 * td3s / 2 * i + td3s / 2 * j + k )*(end_c-start_c)/tot_points)*dur2*2*M_PI*bf3/bf_dir;
                        if (fnmode3s == 1) {  /*QF acquisition mode (pseudo 4D data)*/
                            arg2 = 0;
                        }
                        c2   = cos(arg2);
                        s2   = sin(arg2);


                        ccrrrr  = c2*crrrr - s2*crrir;
                        ccrrri  = c2*crrri - s2*crrii;
                        ccrrir  = s2*crrrr + c2*crrir;
                        ccrrii  = s2*crrri + c2*crrii;

                        ccrirr  = c2*crirr - s2*criir;
                        ccriri  = c2*criri - s2*criii;
                        ccriir  = s2*crirr + c2*criir;
                        ccriii  = s2*criri + c2*criii;

                        ccirrr  = c2*cirrr - s2*cirir;
                        ccirri  = c2*cirri - s2*cirii;
                        ccirir  = s2*cirrr + c2*cirir;
                        ccirii  = s2*cirri + c2*cirii;

                        cciirr  = c2*ciirr - s2*ciiir;
                        cciiri  = c2*ciiri - s2*ciiii;
                        cciiir  = s2*ciirr + c2*ciiir;
                        cciiii  = s2*ciiri + c2*ciiii; /*corrected indirect dim 1*/


                        dur3 = in_f2*j;   /*next slowest indirect dim.  elapsed time is the same: (td2s / 2 * td1s / 2 * i + td1s / 2 * j + k )*/
                        arg3 = (start_c + (td2s / 2 * td3s / 2 * i + td3s / 2 * j + k )*(end_c-start_c)/tot_points)*dur3*2*M_PI*bf2/bf_dir;
                        if (fnmode2s == 1) {  /*QF acquisition mode (pseudo 4D data)*/
                            arg3 = 0;
                        }
                        c3   = cos(arg3);
                        s3   = sin(arg3);


                        cccrrrr = c3*ccrrrr - s3*ccrirr;
                        cccrrri = c3*ccrrri - s3*ccriri;
                        cccrrir = c3*ccrrir - s3*ccriir;
                        cccrrii = c3*ccrrii - s3*ccriii;

                        cccrirr  = s3*ccrrrr +c3*ccrirr;
                        cccriri  = s3*ccrrri +c3*ccriri;
                        cccriir  = s3*ccrrir +c3*ccriir;
                        cccriii  = s3*ccrrii +c3*ccriii;

                        cccirrr  = c3*ccirrr - s3*cciirr;
                        cccirri  = c3*ccirri - s3*cciiri;
                        cccirir  = c3*ccirir - s3*cciiir;
                        cccirii  = c3*ccirii - s3*cciiii;

                        ccciirr  = s3*ccirrr +c3*cciirr;
                        ccciiri  = s3*ccirri +c3*cciiri;
                        ccciiir  = s3*ccirir +c3*cciiir;
                        ccciiii  = s3*ccirii +c3*cciiii;

                        /*slowest dim*/
                        dur4 = in_f1*i;   /*  elapsed time is the same */
                        arg4 = (start_c + (td2s / 2 * td3s / 2 * i + td3s / 2 * j + k )*(end_c-start_c)/tot_points)*dur4*2*M_PI*bf1/bf_dir;
                        if (fnmode1s == 1) {  /*QF acquisition mode (pseudo 4D data)*/
                            arg4 = 0;
                        }
                        c4   = cos(arg4);
                        s4   = sin(arg4);


                        /*remove i, since reading blocks of data*/
                        rowo[ 2*j*td3s*td + 2*k*td + l] = c4*cccrrrr - s4*cccirrr ; /*rrrr*/
                        rowo[2*j*td3s*td + 2*k*td + l+1]= c4*cccrrri - s4*cccirri; /*rrri*/
                        rowo[2*j*td3s*td + (2*k+1)*td + l]= c4*cccrrir - s4*cccirir; /*rrir*/
                        rowo[2*j*td3s*td + (2*k+1)*td + l+1]= c4*cccrrii - s4*cccirii; /*rrii*/

                        rowo[(2*j+1)*td3s*td + 2*k*td + l]= c4*cccrirr - s4*ccciirr; /*rirr*/
                        rowo[(2*j+1)*td3s*td + 2*k*td + l+1]=c4*cccriri - s4*ccciiri;/*riri*/
                        rowo[(2*j+1)*td3s*td + (2*k+1)*td + l]=c4*cccriir - s4*ccciiir; /*riir*/
                        rowo[(2*j+1)*td3s*td + (2*k+1)*td + l+1]=c4*cccriii - s4*ccciiii;/*riii*/

                        rowo[td2s*td3s*td + 2*j*td3s*td + 2*k*td + l] = s4*cccrrrr + c4*cccirrr; /*irrr*/
                        rowo[td2s*td3s*td + 2*j*td3s*td + 2*k*td + l+1]= s4*cccrrri + c4*cccirri; /*irri*/
                        rowo[td2s*td3s*td + 2*j*td3s*td + (2*k+1)*td + l]= s4*cccrrir + c4*cccirir; /*irir*/
                        rowo[td2s*td3s*td + 2*j*td3s*td + (2*k+1)*td + l+1]= s4*cccrrii + c4*cccirii; /*irii*/

                        rowo[td2s*td3s*td + (2*j+1)*td3s*td + 2*k*td + l]= s4*cccrirr + c4*ccciirr; /*iirr*/
                        rowo[td2s*td3s*td + (2*j+1)*td3s*td + 2*k*td + l+1]=s4*cccriri + c4*ccciiri; /*iiri*/
                        rowo[td2s*td3s*td + (2*j+1)*td3s*td + (2*k+1)*td + l]=s4*cccriir + c4*ccciiir;  /*iiir*/
                        rowo[td2s*td3s*td + (2*j+1)*td3s*td + (2*k+1)*td + l+1]=s4*cccriii + c4*ccciiii; /*iiii*/
                    }
                }
            }
            fwrite(rowo, sizeof(int), td * td3s * td2s * 2, fpout);
            free(row1);
            free(rowo);
        }
    }  
/*end for data recorded in planes*/
} else if ( fntype==2 ) {  /****NUS DATA****/
    if (parmode == 2 ) {  /***3D data***/
        if (aqseq == 1) {  /**3D case with aqseq of 312, not used in Topspin 3.5, always recorded as aqseq = 321**/
            tot_points = nus_points * 4;

            row1 = (int*)malloc( td * 4* nus_points * sizeof(int));
            rowo = (int*)malloc( td * 4* nus_points * sizeof(int));
            fread(row1, sizeof(int), td *4* nus_points, fpin);

            for (j = 0; j < nus_points * 4; j+=4) {  /*indirct dim loop1,slow*/
                fscanf(fp, "%d %d", &cur_pointf2, &cur_pointf1); /*read in NUS file*/
        
                for (l = 0; l < td; l += 2) {  /*direct dim loop*/
                    int rrr, rri, rir, rii, irr, iri, iir, iii;
                    double arg1, arg2, arg3, c1, s1, c2, s2, c3, s3, crrr,crri,crir,crii,cirr, ciri, ciir, ciii;
                    double ccrrr,ccrri,ccrir,ccrii,ccirr, cciri, cciir, cciii;
                    rrr = row1[j*td + l];
                    rri = row1[j*td + l+1];
                    rir = row1[(j+1)*td + l];
                    rii = row1[(j+1)*td + l+1];
                    irr = row1[(j+2)*td + l];
                    iri = row1[(j+2)*td + l+1];
                    iir = row1[(j+3)*td + l];
                    iii = row1[(j+3)*td + l+1];

                    dur = - g_delay * dw / 2 + l * dw / 2;

                    arg1 = (start_c + j * (end_c-start_c)/tot_points) * dur * 2 * M_PI;
                    c1   = cos(arg1);/*direct part*/
                    s1   = sin(arg1);/*direct part*/

                    crrr  = c1*rrr - s1*rri;
                    crri  = s1*rrr + c1*rri;
                    crir  = c1*rir - s1*rii;
                    crii  = s1*rir + c1*rii;

                    cirr  = c1*irr - s1*iri;
                    ciri  = s1*irr + c1*iri;
                    ciir  = c1*iir - s1*iii;
                    ciii  = s1*iir + c1*iii;  /*corrected direct dim*/

                    dur2 = in_f1*cur_pointf1;   /*fast indirect dim*/
                    arg2 = (start_c + j * (end_c-start_c)/tot_points)*dur2*2*M_PI*bf1/bf_dir;
                    c2   = cos(arg2);
                    s2   = sin(arg2);


                    ccrrr  = c2*crrr - s2*crir;
                    ccrri  = c2*crri - s2*crii;
                    ccrir  = s2*crrr + c2*crir;
                    ccrii  = s2*crri + c2*crii;

                    ccirr  = c2*cirr - s2*ciir;
                    cciri  = c2*ciri - s2*ciii;
                    cciir  = s2*cirr + c2*ciir;
                    cciii  = s2*ciri + c2*ciii; /*corrected indirect dim 1*/


                    dur3 = in_f2*cur_pointf2;   /*slow indirect dim.  elapsed time is the same: (td2s / 2 * j + k)*/
                    arg3 = (start_c + j * (end_c-start_c)/tot_points)*dur3*2*M_PI*bf2/bf_dir;
                    c3   = cos(arg3);
                    s3   = sin(arg3);

                    rowo[j*td + l] = c3*ccrrr - s3*ccirr ;
                    rowo[j*td + l + 1]= c3*ccrri - s3*cciri;
                    rowo[(j+1)*td + l]= c3*ccrir - s3*cciir;
                    rowo[(j+1)*td + l + 1]= c3*ccrii - s3*cciii;

                    rowo[(j+2)*td + l]= s3*ccrrr +c3*ccirr;
                    rowo[(j+2)*td + l + 1]= s3*ccrri +c3*cciri;
                    rowo[(j+3)*td + l]= s3*ccrir +c3*cciir;
                    rowo[(j+3)*td + l + 1]= s3*ccrii +c3*cciii;
                    /*corrected indirect as well*/
                }
            }
            fwrite(rowo, sizeof(int), td * nus_points * 4, fpout);
            free(row1);
            free(rowo);
        } else if (aqseq == 0) {  /**3D case with aqseq of 321**/

            tot_points = nus_points * 4;

            row1 = (int*)malloc( td * 4* nus_points * sizeof(int));
            rowo = (int*)malloc( td * 4* nus_points * sizeof(int));
            fread(row1, sizeof(int), td *4* nus_points, fpin);

            for (j = 0; j < nus_points * 4; j+=4) {  /*indirect dim loop1,slow*/ 	 	   
                fscanf(fp, "%d %d", &cur_pointf2, &cur_pointf1); /*read in NUS file*/
        
                for (l = 0; l < td; l += 2) {  /*direct dim loop*/
                    int rrr, rri, rir, rii, irr, iri, iir, iii;
                    double arg1, arg2, arg3, c1, s1, c2, s2, c3, s3, crrr,crri,crir,crii,cirr, ciri, ciir, ciii;
                    double ccrrr,ccrri,ccrir,ccrii,ccirr, cciri, cciir, cciii;
                    rrr = row1[j*td + l];
                    rri = row1[j*td + l+1];
                    rir = row1[(j+1)*td + l];
                    rii = row1[(j+1)*td + l+1];
                    irr = row1[(j+2)*td + l];
                    iri = row1[(j+2)*td + l+1];
                    iir = row1[(j+3)*td + l];
                    iii = row1[(j+3)*td + l+1];

                    dur = - g_delay * dw / 2 + l * dw / 2;

                    arg1 = (start_c + j * (end_c-start_c)/tot_points) * dur * 2 * M_PI;
                    c1   = cos(arg1);/*direct part*/
                    s1   = sin(arg1);/*direct part*/

                    crrr  = c1*rrr - s1*rri;
                    crri  = s1*rrr + c1*rri;
                    crir  = c1*rir - s1*rii;
                    crii  = s1*rir + c1*rii;

                    cirr  = c1*irr - s1*iri;
                    ciri  = s1*irr + c1*iri;
                    ciir  = c1*iir - s1*iii;
                    ciii  = s1*iir + c1*iii;  /*corrected direct dim*/

                    dur2 = in_f2*cur_pointf2;   /*fast indirect dim*/
                    arg2 = (start_c + j * (end_c-start_c)/tot_points)*dur2*2*M_PI*bf2/bf_dir;
                    c2   = cos(arg2);
                    s2   = sin(arg2);


                    ccrrr  = c2*crrr - s2*crir;
                    ccrri  = c2*crri - s2*crii;
                    ccrir  = s2*crrr + c2*crir;
                    ccrii  = s2*crri + c2*crii;

                    ccirr  = c2*cirr - s2*ciir;
                    cciri  = c2*ciri - s2*ciii;
                    cciir  = s2*cirr + c2*ciir;
                    cciii  = s2*ciri + c2*ciii; /*corrected indirect dim 1*/


                    dur3 = in_f1*cur_pointf1;   /*slow indirect dim.  elapsed time is the same: (td2s / 2 * j + k)*/
                    arg3 = (start_c + j * (end_c-start_c)/tot_points)*dur3*2*M_PI*bf1/bf_dir;
                    c3   = cos(arg3);
                    s3   = sin(arg3);

                    rowo[j*td + l] = c3*ccrrr - s3*ccirr ;
                    rowo[j*td + l + 1]= c3*ccrri - s3*cciri;
                    rowo[(j+1)*td + l]= c3*ccrir - s3*cciir;
                    rowo[(j+1)*td + l + 1]= c3*ccrii - s3*cciii;

                    rowo[(j+2)*td + l]= s3*ccrrr +c3*ccirr;
                    rowo[(j+2)*td + l + 1]= s3*ccrri +c3*cciri;
                    rowo[(j+3)*td + l]= s3*ccrir +c3*cciir;
                    rowo[(j+3)*td + l + 1]= s3*ccrii +c3*cciii;
                    /*corrected indirect as well*/
                }   
            }
            fwrite(rowo, sizeof(int), td * nus_points * 4, fpout);
            free(row1);
            free(rowo);
        }
    } else if (parmode == 3 ) {  /***4D NUS case, aqseq of 4321***/

        tot_points = nus_points * 8;

        row1 = (int*)malloc(td * nus_points * 8 * sizeof(int)); 
        if (row1 == 0)
            STOPMSG("cannot get enough memory")
        rowo = (int*)malloc(td * nus_points * 8 * sizeof(int));
        if (rowo == 0)
            STOPMSG("cannot get enough memory")
        fread(row1, sizeof(int), td * nus_points * 8, fpin);
        
        for (j = 0; j < nus_points * 8; j+=8) {  
            fscanf(fp, "%d %d %d", &cur_pointf3, &cur_pointf2, &cur_pointf1); /*read in NUS file*/
            for (l = 0; l < td; l += 2) {  /*direct dim loop*/
                int rrrr, rrri, rrir, rrii, rirr, riri, riir, riii, irrr, irri, irir, irii, iirr, iiri, iiir, iiii;
                double crrrr, crrri, crrir, crrii, crirr, criri, criir, criii, cirrr, cirri, cirir, cirii, ciirr, ciiri, ciiir, ciiii;
                double ccrrrr, ccrrri, ccrrir, ccrrii, ccrirr, ccriri, ccriir, ccriii, ccirrr, ccirri, ccirir, ccirii, cciirr, cciiri, cciiir, cciiii;
                double cccrrrr, cccrrri, cccrrir, cccrrii, cccrirr, cccriri, cccriir, cccriii, cccirrr, cccirri, cccirir, cccirii, ccciirr, ccciiri, ccciiir, ccciiii;
                double arg1, arg2, arg3, arg4, c1, s1, c2, s2, c3, s3, c4, s4;

                /*remove i, since now reading in blocks of data*/
                rrrr = row1[j*td + l];
                rrri = row1[j*td + l+1];
                rrir = row1[(j+1)*td + l];
                rrii = row1[(j+1)*td + l+1];

                rirr = row1[(j+2)*td + l];
                riri = row1[(j+2)*td + l+1];
                riir = row1[(j+3)*td + l];
                riii = row1[(j+3)*td + l+1];

                irrr = row1[(j+4)*td + l];
                irri = row1[(j+4)*td + l+1];
                irir = row1[(j+5)*td + l];
                irii = row1[(j+5)*td + l+1];

                iirr = row1[(j+6)*td + l];
                iiri = row1[(j+6)*td + l+1];
                iiir = row1[(j+7)*td + l];
                iiii = row1[(j+7)*td + l+1];

                dur = - g_delay * dw / 2 + l * dw / 2;

                arg1 = (start_c + j*(end_c-start_c)/tot_points) * dur * 2 * M_PI;
                c1   = cos(arg1);  /*direct*/
                s1   = sin(arg1);  /*direct*/

                crrrr  = c1*rrrr - s1*rrri;
                crrri  = s1*rrrr + c1*rrri;
                crrir  = c1*rrir - s1*rrii;
                crrii  = s1*rrir + c1*rrii;

                crirr  = c1*rirr - s1*riri;
                criri  = s1*rirr + c1*riri;
                criir  = c1*riir - s1*riii;
                criii  = s1*riir + c1*riii;

                cirrr  = c1*irrr - s1*irri;
                cirri  = s1*irrr + c1*irri;
                cirir  = c1*irir - s1*irii;
                cirii  = s1*irir + c1*irii;

                ciirr  = c1*iirr - s1*iiri;
                ciiri  = s1*iirr + c1*iiri;
                ciiir  = c1*iiir - s1*iiii;
                ciiii  = s1*iiir + c1*iiii; /*corrected direct dimension*/

                dur2 = in_f3*cur_pointf3;   
                arg2 = (start_c + j*(end_c-start_c)/tot_points)*dur2*2*M_PI*bf3/bf_dir;
                c2   = cos(arg2);
                s2   = sin(arg2);


                ccrrrr  = c2*crrrr - s2*crrir;
                ccrrri  = c2*crrri - s2*crrii;
                ccrrir  = s2*crrrr + c2*crrir;
                ccrrii  = s2*crrri + c2*crrii;

                ccrirr  = c2*crirr - s2*criir;
                ccriri  = c2*criri - s2*criii;
                ccriir  = s2*crirr + c2*criir;
                ccriii  = s2*criri + c2*criii;

                ccirrr  = c2*cirrr - s2*cirir;
                ccirri  = c2*cirri - s2*cirii;
                ccirir  = s2*cirrr + c2*cirir;
                ccirii  = s2*cirri + c2*cirii;

                cciirr  = c2*ciirr - s2*ciiir;
                cciiri  = c2*ciiri - s2*ciiii;
                cciiir  = s2*ciirr + c2*ciiir;
                cciiii  = s2*ciiri + c2*ciiii;  /*corrected indirect dim3*/


                dur3 = in_f2*cur_pointf2;   
                arg3 = (start_c + j*(end_c-start_c)/tot_points)*dur3*2*M_PI*bf2/bf_dir;
                c3   = cos(arg3);
                s3   = sin(arg3);


                cccrrrr = c3*ccrrrr - s3*ccrirr;
                cccrrri = c3*ccrrri - s3*ccriri;
                cccrrir = c3*ccrrir - s3*ccriir;
                cccrrii = c3*ccrrii - s3*ccriii;

                cccrirr  = s3*ccrrrr +c3*ccrirr;
                cccriri  = s3*ccrrri +c3*ccriri;
                cccriir  = s3*ccrrir +c3*ccriir;
                cccriii  = s3*ccrrii +c3*ccriii;

                cccirrr  = c3*ccirrr - s3*cciirr;
                cccirri  = c3*ccirri - s3*cciiri;
                cccirir  = c3*ccirir - s3*cciiir;
                cccirii  = c3*ccirii - s3*cciiii;

                ccciirr  = s3*ccirrr +c3*cciirr;
                ccciiri  = s3*ccirri +c3*cciiri;
                ccciiir  = s3*ccirir +c3*cciiir;
                ccciiii  = s3*ccirii +c3*cciiii;  /*corrected indirect dim2*/

                /*slowest dim*/
                dur4 = in_f1*cur_pointf1;   /*elapsed time is the same*/
                arg4 = (start_c + j*(end_c-start_c)/tot_points)*dur4*2*M_PI*bf1/bf_dir;
                c4   = cos(arg4);
                s4   = sin(arg4);

                rowo[j*td + l] = c4*cccrrrr - s4*cccirrr ; /*rrrr*/
                rowo[j*td + l+1]= c4*cccrrri - s4*cccirri; /*rrri*/
                rowo[(j+1)*td + l]= c4*cccrrir - s4*cccirir; /*rrir*/
                rowo[(j+1)*td + l+1]= c4*cccrrii - s4*cccirii; /*rrii*/

                rowo[(j+2)*td + l]= c4*cccrirr - s4*ccciirr; /*rirr*/
                rowo[(j+2)*td + l+1]=c4*cccriri - s4*ccciiri;/*riri*/
                rowo[(j+3)*td + l]=c4*cccriir - s4*ccciiir; /*riir*/
                rowo[(j+3)*td + l+1]=c4*cccriii - s4*ccciiii;/*riii*/

                rowo[(j+4)*td + l] = s4*cccrrrr + c4*cccirrr; /*irrr*/
                rowo[(j+4)*td + l+1]= s4*cccrrri + c4*cccirri; /*irri*/
                rowo[(j+5)*td + l]= s4*cccrrir + c4*cccirir; /*irir*/
                rowo[(j+5)*td + l+1]= s4*cccrrii + c4*cccirii; /*irii*/

                rowo[(j+6)*td + l]= s4*cccrirr + c4*ccciirr; /*iirr*/
                rowo[(j+6)*td + l+1]= s4*cccriri + c4*ccciiri; /*iiri*/
                rowo[(j+7)*td + l]= s4*cccriir + c4*ccciiir;  /*iiir*/
                rowo[(j+7)*td + l+1]= s4*cccriii + c4*ccciiii; /*iiii*/  /*corrected indirect dim1*/
            }
        }
        fwrite(rowo, sizeof(int), td * nus_points * 8, fpout);
        free(row1);
        free(rowo);
    }

} else if ( fntype==1 ) {  /****DATA RECORDED IN POINTS****/
    if (parmode == 2 ) {  /***3D data***/
        if (aqseq == 0) {  /**aqseq of 321**/
      
            tot_points = td1s / 2 * td2s / 2 ;  /*number of complex points*/
        
            int rrr, rri, rir, rii, irr, iri, iir, iii;
            double arg1, arg2, arg3, c1, s1, c2, s2, c3, s3, crrr,crri,crir,crii,cirr, ciri, ciir, ciii;
            double ccrrr,ccrri,ccrir,ccrii,ccirr, cciri, cciir, cciii;  
        
            row1 = (int*)malloc( td * 4 * sizeof(int));
            rowo = (int*)malloc( td * 4 * sizeof(int));
     
            for (j = 0; j < td1s /2; j++) {
                for (k = 0; k < td2s / 2; k++) { 
                    fread(row1, sizeof(int), td *4, fpin);
                    for (l = 0; l < td; l += 2) {
        
                        rrr = row1[l];
                        rri = row1[l+1];
                        rir = row1[td + l];
                        rii = row1[td + l+1];
                        irr = row1[2*td + l];
                        iri = row1[2*td + l+1];
                        iir = row1[3*td + l];
                        iii = row1[3*td + l+1];

                        dur = - g_delay * dw / 2 + l * dw / 2;

                        arg1 = (start_c + j * (end_c-start_c)/tot_points) * dur * 2 * M_PI;
                        c1   = cos(arg1);/*direct*/
                        s1   = sin(arg1);/*direct*/

                        crrr  = c1*rrr - s1*rri;
                        crri  = s1*rrr + c1*rri;
                        crir  = c1*rir - s1*rii;
                        crii  = s1*rir + c1*rii;

                        cirr  = c1*irr - s1*iri;
                        ciri  = s1*irr + c1*iri;
                        ciir  = c1*iir - s1*iii;
                        ciii  = s1*iir + c1*iii;  /*corrected direct dim*/


                        dur2 = in_f2*k;   /*fast indirect dim*/
                        arg2 = (start_c + (td2s / 2 * j + k ) * (end_c-start_c)/tot_points)*dur2*2*M_PI*bf2/bf_dir;
                        if (fnmode2s == 1) {  /*QF acquisition mode (pseudo 3D data)*/
                            arg2 = 0;
                        }
                        c2   = cos(arg2);
                        s2   = sin(arg2);

                        ccrrr  = c2*crrr - s2*crir;
                        ccrri  = c2*crri - s2*crii;
                        ccrir  = s2*crrr + c2*crir;
                        ccrii  = s2*crri + c2*crii;

                        ccirr  = c2*cirr - s2*ciir;
                        cciri  = c2*ciri - s2*ciii;
                        cciir  = s2*cirr + c2*ciir;
                        cciii  = s2*ciri + c2*ciii;  /*corrected fast indirect dim*/
        
        
                        dur3 = in_f1*j;   /*slow indirect dim.  elapsed time is the same: (td2s / 2 * j + k)*/
                        arg3 = (start_c + (td2s / 2 * j + k )*(end_c-start_c)/tot_points)*dur3*2*M_PI*bf1/bf_dir;
                        if (fnmode1s == 1) {  /*QF acquisition mode (pseudo 3D data)*/
                            arg3 = 0;
                        }
                        c3   = cos(arg3);
                        s3   = sin(arg3);

                        rowo[l] = c3*ccrrr - s3*ccirr ;
                        rowo[l+1]= c3*ccrri - s3*cciri;
                        rowo[td + l]= c3*ccrir - s3*cciir;
                        rowo[td + l+1]= c3*ccrii - s3*cciii;

                        rowo[2*td + l]= s3*ccrrr +c3*ccirr;
                        rowo[2*td + l+1]= s3*ccrri +c3*cciri;
                        rowo[3*td + l]= s3*ccrir +c3*cciir;
                        rowo[3*td + l+1]= s3*ccrii +c3*cciii;  /*corrected slow indirect dim*/
                    }
                    fwrite(rowo, sizeof(int), td *4, fpout);
                }
            }
            free(row1);
            free(rowo);
        }
        
        if (aqseq == 1) {  /**aqseq of 312**/
      
            tot_points = td1s / 2 * td2s / 2 ;  /*number of complex points*/

            int rrr, rri, rir, rii, irr, iri, iir, iii;
            double arg1, arg2, arg3, c1, s1, c2, s2, c3, s3, crrr,crri,crir,crii,cirr, ciri, ciir, ciii;
            double ccrrr,ccrri,ccrir,ccrii,ccirr, cciri, cciir, cciii;  

            row1 = (int*)malloc( td * 4 * sizeof(int));
            rowo = (int*)malloc( td * 4 * sizeof(int));
     
            for (j = 0; j < td2s /2; j++) {
                for (k = 0; k < td1s / 2; k++) { 
                    fread(row1, sizeof(int), td *4, fpin);
                    for (l = 0; l < td; l += 2) {
                
                        rrr = row1[l];
                        rri = row1[l+1];
                        rir = row1[td + l];
                        rii = row1[td + l+1];
                        irr = row1[2*td + l];
                        iri = row1[2*td + l+1];
                        iir = row1[3*td + l];
                        iii = row1[3*td + l+1];
        
                        dur = - g_delay * dw / 2 + l * dw / 2;

                        arg1 = (start_c + j * (end_c-start_c)/tot_points) * dur * 2 * M_PI;
                        c1   = cos(arg1);/*direct*/
                        s1   = sin(arg1);/*direct*/

                        crrr  = c1*rrr - s1*rri;
                        crri  = s1*rrr + c1*rri;
                        crir  = c1*rir - s1*rii;
                        crii  = s1*rir + c1*rii;

                        cirr  = c1*irr - s1*iri;
                        ciri  = s1*irr + c1*iri;
                        ciir  = c1*iir - s1*iii;
                        ciii  = s1*iir + c1*iii;  /*corrected direct dim*/
        
        
                        dur2 = in_f1*k;   /*fast indirect dim*/
                        arg2 = (start_c + (td1s / 2 * j + k ) * (end_c-start_c)/tot_points)*dur2*2*M_PI*bf1/bf_dir;
                        if (fnmode1s == 1) {  /*QF acquisition mode (pseudo 3D data)*/
                            arg2 = 0;
                        }
                        c2   = cos(arg2);
                        s2   = sin(arg2);

                        ccrrr  = c2*crrr - s2*crir;
                        ccrri  = c2*crri - s2*crii;
                        ccrir  = s2*crrr + c2*crir;
                        ccrii  = s2*crri + c2*crii;

                        ccirr  = c2*cirr - s2*ciir;
                        cciri  = c2*ciri - s2*ciii;
                        cciir  = s2*cirr + c2*ciir;
                        cciii  = s2*ciri + c2*ciii; /*corrected indirect dim 1*/


                        dur3 = in_f2*j;   /*slow indirect dim. elapsed time is the same: (td2s / 2 * j + k)*/
                        arg3 = (start_c + (td1s / 2 * j + k )*(end_c-start_c)/tot_points)*dur3*2*M_PI*bf2/bf_dir;
                        if (fnmode2s == 1) {  /*QF acquisition mode (pseudo 3D data)*/
                            arg3 = 0;
                        }
                        c3   = cos(arg3);
                        s3   = sin(arg3);

                        rowo[l] = c3*ccrrr - s3*ccirr ;
                        rowo[l+1]= c3*ccrri - s3*cciri;
                        rowo[td + l]= c3*ccrir - s3*cciir;
                        rowo[td + l+1]= c3*ccrii - s3*cciii;

                        rowo[2*td + l]= s3*ccrrr +c3*ccirr;
                        rowo[2*td + l+1]= s3*ccrri +c3*cciri;
                        rowo[3*td + l]= s3*ccrir +c3*cciir;
                        rowo[3*td + l+1]= s3*ccrii +c3*cciii;
                    }
                    fwrite(rowo, sizeof(int), td * 4, fpout);
                }
            }
            free(row1);
            free(rowo);
        }
        
    } else if (parmode == 3 ) {  /***4D case with points acquisition, aqseq of 4321***/

        tot_points = td1s / 2 * td2s / 2 * td3s / 2;
         
        row1 = (int*)malloc(td * 8 * sizeof(int)); 
        rowo = (int*)malloc(td * 8 * sizeof(int));

        for (i = 0; i < td1s / 2; i++) {
            for (j = 0; j < td2s / 2; j++) {  /*indirect dim loop1,slow*/
                for (k = 0; k < td3s / 2; k++) {  /*indirect dim loop1,fast*/
                    /*read in 8 FIDs*/
                    fread(row1, sizeof(int), td * 8, fpin);
                    for (l = 0; l < td; l += 2) {  /*direct dim loop*/
                        int rrrr, rrri, rrir, rrii, rirr, riri, riir, riii, irrr, irri, irir, irii, iirr, iiri, iiir, iiii;
                        double crrrr, crrri, crrir, crrii, crirr, criri, criir, criii, cirrr, cirri, cirir, cirii, ciirr, ciiri, ciiir, ciiii;
                        double ccrrrr, ccrrri, ccrrir, ccrrii, ccrirr, ccriri, ccriir, ccriii, ccirrr, ccirri, ccirir, ccirii, cciirr, cciiri, cciiir, cciiii;
                        double cccrrrr, cccrrri, cccrrir, cccrrii, cccrirr, cccriri, cccriir, cccriii, cccirrr, cccirri, cccirir, cccirii, ccciirr, ccciiri, ccciiir, ccciiii;
                        double arg1, arg2, arg3, arg4, c1, s1, c2, s2, c3, s3, c4, s4;

                        rrrr = row1[l];
                        rrri = row1[l+1];
                        rrir = row1[td + l];
                        rrii = row1[td + l+1];

                        rirr = row1[2*td + l];
                        riri = row1[2*td + l+1];
                        riir = row1[3*td + l];
                        riii = row1[3*td + l+1];

                        irrr = row1[4*td + l];
                        irri = row1[4*td + l+1];
                        irir = row1[5*td + l];
                        irii = row1[5*td + l+1];

                        iirr = row1[6*td + l];
                        iiri = row1[6*td + l+1];
                        iiir = row1[7*td + l];
                        iiii = row1[7*td + l+1];

                        dur = - g_delay * dw / 2 + l * dw / 2;

                        arg1 = (start_c + (td2s / 2 * td3s / 2 * i + td3s / 2 * j + k )*(end_c-start_c)/tot_points) * dur * 2 * M_PI;
                        c1   = cos(arg1);/*direct*/
                        s1   = sin(arg1);/*direct*/

                        crrrr  = c1*rrrr - s1*rrri;
                        crrri  = s1*rrrr + c1*rrri;
                        crrir  = c1*rrir - s1*rrii;
                        crrii  = s1*rrir + c1*rrii;

                        crirr  = c1*rirr - s1*riri;
                        criri  = s1*rirr + c1*riri;
                        criir  = c1*riir - s1*riii;
                        criii  = s1*riir + c1*riii;

                        cirrr  = c1*irrr - s1*irri;
                        cirri  = s1*irrr + c1*irri;
                        cirir  = c1*irir - s1*irii;
                        cirii  = s1*irir + c1*irii;

                        ciirr  = c1*iirr - s1*iiri;
                        ciiri  = s1*iirr + c1*iiri;
                        ciiir  = c1*iiir - s1*iiii;
                        ciiii  = s1*iiir + c1*iiii; /*corrected direct dim*/

                        dur2 = in_f3*k;   /*fast indirect dim*/
                        arg2 = (start_c + (td2s / 2 * td3s / 2 * i + td3s / 2 * j + k )*(end_c-start_c)/tot_points)*dur2*2*M_PI*bf3/bf_dir;
                        if (fnmode3s == 1) {  /*QF acquisition mode (pseudo 4D data)*/
                            arg2 = 0;
                        }
                        c2   = cos(arg2);
                        s2   = sin(arg2);


                        ccrrrr  = c2*crrrr - s2*crrir;
                        ccrrri  = c2*crrri - s2*crrii;
                        ccrrir  = s2*crrrr + c2*crrir;
                        ccrrii  = s2*crrri + c2*crrii;

                        ccrirr  = c2*crirr - s2*criir;
                        ccriri  = c2*criri - s2*criii;
                        ccriir  = s2*crirr + c2*criir;
                        ccriii  = s2*criri + c2*criii;

                        ccirrr  = c2*cirrr - s2*cirir;
                        ccirri  = c2*cirri - s2*cirii;
                        ccirir  = s2*cirrr + c2*cirir;
                        ccirii  = s2*cirri + c2*cirii;

                        cciirr  = c2*ciirr - s2*ciiir;
                        cciiri  = c2*ciiri - s2*ciiii;
                        cciiir  = s2*ciirr + c2*ciiir;
                        cciiii  = s2*ciiri + c2*ciiii; /*corrected fast indirect dim*/


                        dur3 = in_f2*j;   /*next slowest indirect dim.  elapsed time is the same: (td2s / 2 * td1s / 2 * i + td1s / 2 * j + k )*/
                        arg3 = (start_c + (td2s / 2 * td3s / 2 * i + td3s / 2 * j + k )*(end_c-start_c)/tot_points)*dur3*2*M_PI*bf2/bf_dir;
                        if (fnmode2s == 1) {  /*QF acquisition mode (pseudo 4D data)*/
                            arg3 = 0;
                        }
                        c3   = cos(arg3);
                        s3   = sin(arg3);


                        cccrrrr = c3*ccrrrr - s3*ccrirr;
                        cccrrri = c3*ccrrri - s3*ccriri;
                        cccrrir = c3*ccrrir - s3*ccriir;
                        cccrrii = c3*ccrrii - s3*ccriii;

                        cccrirr  = s3*ccrrrr +c3*ccrirr;
                        cccriri  = s3*ccrrri +c3*ccriri;
                        cccriir  = s3*ccrrir +c3*ccriir;
                        cccriii  = s3*ccrrii +c3*ccriii;

                        cccirrr  = c3*ccirrr - s3*cciirr;
                        cccirri  = c3*ccirri - s3*cciiri;
                        cccirir  = c3*ccirir - s3*cciiir;
                        cccirii  = c3*ccirii - s3*cciiii;

                        ccciirr  = s3*ccirrr +c3*cciirr;
                        ccciiri  = s3*ccirri +c3*cciiri;
                        ccciiir  = s3*ccirir +c3*cciiir;
                        ccciiii  = s3*ccirii +c3*cciiii;  /*corrected next slowest indirect dim*/

                        /*slowest indirect dim*/
                        dur4 = in_f1*i;   /*  elapsed time is the same */
                        arg4 = (start_c + (td2s / 2 * td3s / 2 * i + td3s / 2 * j + k )*(end_c-start_c)/tot_points)*dur4*2*M_PI*bf1/bf_dir;
                        if (fnmode1s == 1) {  /*QF acquisition mode (pseudo 4D data)*/
                            arg4 = 0;
                        }
                        c4   = cos(arg4);
                        s4   = sin(arg4);


                        /*remove i, since reading blocks of data*/
                        rowo[l] = c4*cccrrrr - s4*cccirrr ; /*rrrr*/
                        rowo[l+1]= c4*cccrrri - s4*cccirri; /*rrri*/
                        rowo[td + l]= c4*cccrrir - s4*cccirir; /*rrir*/
                        rowo[td + l+1]= c4*cccrrii - s4*cccirii; /*rrii*/

                        rowo[2*td + l]= c4*cccrirr - s4*ccciirr; /*rirr*/
                        rowo[2*td + l+1]= c4*cccriri - s4*ccciiri;/*riri*/
                        rowo[3*td + l]= c4*cccriir - s4*ccciiir; /*riir*/
                        rowo[3*td + l+1]= c4*cccriii - s4*ccciiii;/*riii*/

                        rowo[4*td + l] = s4*cccrrrr + c4*cccirrr; /*irrr*/
                        rowo[4*td + l+1]= s4*cccrrri + c4*cccirri; /*irri*/
                        rowo[5*td + l]= s4*cccrrir + c4*cccirir; /*irir*/
                        rowo[5*td + l+1]= s4*cccrrii + c4*cccirii; /*irii*/

                        rowo[6*td + l]= s4*cccrirr + c4*ccciirr; /*iirr*/
                        rowo[6*td + l+1]=s4*cccriri + c4*ccciiri; /*iiri*/
                        rowo[7*td + l]=s4*cccriir + c4*ccciiir;  /*iiir*/
                        rowo[7*td + l+1]=s4*cccriii + c4*ccciiii; /*iiii*/  /* corrected slowest indirect dim*/
                              
                    }
                    fwrite(rowo, sizeof(int), td * 8, fpout);
                }
            }
        }
        free(row1);
        free(rowo);
    }
}
 
fclose(fpin);
fclose(fpout);
 
if ( fntype==2 ) {  /*close NUS file if NUS data*/
    fclose(fp);
}

Show_status("done");

REFRESHDATA
QUIT
