# Supplementary material for: Simplified Preservation of Equivalent Pathways Spectroscopy
Source: JACS Au. 2023 Oct 11;3(10):2763–71. doi: 10.1021/jacsau.3c00312 (PMC10598565; doi:10.1021/jacsau.3c00312)
Supplement: Supplementary file 2 — au3c00312_si_002.txt [file au3c00312_si_002.txt]

/****************************************************************/

/*      lindriftcomp                    30.01.2019              */
/*      Ecoh/Anti-Echo into STATES mode 08.06.2023              */

/****************************************************************/

/*      Short Description :                                     */

/*      linear drift compenstaion using C binary file handling  */

/*      fopen, fread for file handling;  for 2D, 3D, 4D         */

/*      spectra using planes, points or NUS acquisition         */

/*      (NUS available only for 3D and 4D spectra)              */

/***************************************************************/
/*    Echo/Anti-Echo convertion into STATES mode is perofrmed  */
/*    before drift correction. It works for 2D and 3D          */ 
/*   experiments (not for NUS or 4D).                           */

/****************************************************************/

/*      Description/Usage :                                     */

/*      The AU program applies a linear phase ramp in both      */

/*      direct and indirect dimensions to correct for any       */

/*      occuring drift, assuming the drift is linear.           */

/*      Save the program (depending on your Topspin version)    */

/*      to Bruker/Topspin_*version*_/exp/stan/nmr/au/src/user   */

/*      The script can be started by typing the name of the     */

/*      script at the command line. Tested in Topspin 3.5pl6    */

/*      The start shift value is applied to the first FID,      */

/*      and the end shift is applied to the last acquired FID.  */

/*      The shift for intermediate FIDs is determined by linear */

/*      interpolation.                                          */

/*      Start and end shift values are each derived from 1D     */

/*      spectra measured at the start and end of the nD         */

/*      experiment.(E.g. this could be the distance of the      */

/*      water peak of the current spectrum from that of the     */

/*      reference.) Enter values in units of Hz for the         */

/*      detected nucleus.                                       */

/*      A positive shift will shift the spectrum to the left.   */

/*      The AU program does not overwrite the current dataset,  */

/*      but generates a new dataset, whose number should be     */

/*      entered by the user.                                    */

/****************************************************************/

/*      Author(s) :                                             */

/*      Name            : Eszter E. Najbauer                    */

/*      Organisation    : Max Planck Institute for              */

/*                        Multidisciplinary Sciences            */

/*      Email           : esna@mpinat.mpg.de                    */

/*                                                              */
/*      Name            : Evgeny Nimerovsky                     */

/*      Organisation    : Max Planck Institute for              */

/*                        Multidisciplinary Sciences           */

/*      Email           : esna@mpinat.mpg.de                    */

/*      Name            : Loren B. Andreas                      */

/*      Organisation    : Max Planck Institute for              */

/*                        Multidisciplinary Sciences           */

/*      Email           : land@mpinat.mpg.de                */

/*      We thank Wolgang Bermel for his technical assistance.   */

/*      Citation: Najbauer and Andreas: JMR 2019                */

/****************************************************************/

 

/******PROGRAM OUTLINE:

    READ IN PARAMETERS

    SHIFT DATA

        PLANES 

            2D  (including Echo-Antiecho module)
            3D   (including Echo-Antiecho module)

                312 aqseq

                321 aqseq

            4D  4321 aqseq

        NUS

            3D

                312 aqseq

                321 aqseq

        POINTS

            3D 

                321 aqseq

                312 aqseq

            4D  4321 aqseq  ******/

 

char infile[PATH_MAX], outfile[PATH_MAX];

char path[PATH_MAX + 64], modetext[80], autext[256];

double g_delay, ymin, ymax, bf1, bf2, bf3, bf_dir;

double dur = 0;

double dur2= 0;

double dur3= 0;

double dur4= 0;

float dw, start_c, end_c, in_f1, in_f2, in_f3;

int *row1;

int *rowo;

int td, td1, td2, td3, tds, td1s, td2s, td3s, tot_points;

int i, j, k, l;

int oexpno, nexpno, byteorder, parmode, dspfvs, dtypa, aqmod;

int fntype = 0;

int fnmode1s, fnmode2s, fnmode3s;

int aqseq  = -1;

int arglim = 3;

int nus_points;

int cur_pointf1, cur_pointf2, cur_pointf3;

char datapath1[1024];  /*for nuslist*/

char* hashbuf;

const char* modepnt;

FILE *fpin, *fpout;

FILE *fp;

 

static const int decim_tab[] = {2, 3, 4, 6, 8, 12, 16, 24, 32, 48, 64, 96, 128,

                192, 256, 384, 512, 768, 1024, 1536, 2048};

 

static const int delay_tab_10[] = {179, 201, 533, 709, 1097, 1449, 2225, 2929, 4481,

                    5889, 8993, 11809, 18017, 23649, 36065, 47329, 72161,

                    94689, 144353, 189409, 288737};

 

static const int delay_tab_12[] = {184, 219, 384, 602, 852, 1668, 2292, 3368, 4616, 6768,

                    9264, 13568, 18560, 27392, 36992, 55040, 73856, 110336,

                    147584, 220928, 295040};

 

 

/***** get dataset and parameters *****/

 

FETCHPARS("PARMODE", &parmode)

 

if (parmode != 1  &&  parmode != 2 && parmode !=3)

    STOPMSG("Program is only suitable for 2D or 3D or 4D data")

 

FETCHPARS("BF1", &bf_dir)

FETCHPARS("DTYPA", &dtypa)

 

if (dtypa)

    STOPMSG("Program is only suitable for DTYPA 0 data")

 

FETCHPARS("AQ_mod", &aqmod)

 

if (aqmod < 0  ||  aqmod > 3)

    STOPMSG("acquisition status parameter AQ_mod out of range")

 

FETCHPARS("BYTORDA", &byteorder)

FETCHPARS("TD", &tds)

 

td = ((tds + 255) / 256) * 256;

 

if (td <= 0  ||  td > 64 * 1024 * 1024)

    STOPMSG("TD{F2} direct dim")

 

if (parmode == 1) {  /*get parameters for 2D data*/

    FETCHPAR1("TD", &td1)

    FETCHPAR1S("TD", &td1s)

 

    if (td1s <= 0  ||  td1s > 64 * 1024 * 1024)

        STOPMSG("TD{F1} out of range")

 

    td2 = td2s = 1;

 

    FETCHPARNS(1, "IN_F", &in_f1)

    in_f1 = in_f1 * (1.0f / 1000000.0f);

    FETCHPARNS(1, "BF1", &bf1)

   

    FETCHPARNS(1, "FnMODE", &fnmode1s)

} else if (parmode == 2) {  /*get parameters for 3D data*/

    FETCHPARN(1,"TD", &td1)

    FETCHPARNS(1,"TD", &td1s)

 

    FETCHPARN(2,"TD", &td2)

    FETCHPARNS(2,"TD", &td2s)

 

    if (td1s <= 0  ||  td1s > 64 * 1024 * 1024)

        STOPMSG("TD (td1s) out of range")

 

    if (td2s <= 0  ||  td2s > 64 * 1024 * 1024)

        STOPMSG("TD (td2s) out of range")

 

    FETCHPARNS(1, "IN_F", &in_f1)

    in_f1 = in_f1 * (1.0f / 1000000.0f);

    FETCHPARNS(1, "BF1", &bf1)

 

 

    FETCHPARNS(2, "IN_F", &in_f2)

    in_f2 = in_f2 * (1.0f / 1000000.0f);

    FETCHPARNS(2, "BF1", &bf2)

 

    FETCHPARS("AQSEQ", &aqseq)  /*aqseq of 0 is 321, aqseq of 1 is 312, only required for 3D data, 4D aqseq is always 4321*/

   

    if (aqseq != 0  &&  aqseq != 1) 

        STOPMSG("AQSEQ out of range")

   

    FETCHPARNS(1, "FnMODE", &fnmode1s)

    FETCHPARNS(2, "FnMODE", &fnmode2s)


          

} else if (parmode == 3) { /*get parameters for 4D data*/

    FETCHPARN(1,"TD", &td1)

    FETCHPARNS(1,"TD", &td1s)

 

    FETCHPARN(2,"TD", &td2)

    FETCHPARNS(2,"TD", &td2s)

 

    FETCHPARN(3,"TD", &td3)

    FETCHPARNS(3,"TD", &td3s)

 

    if (td1s <= 0  ||  td1s > 64 * 1024 * 1024)

        STOPMSG("TD (td1s) out of range")

 

    if (td2s <= 0  ||  td2s > 64 * 1024 * 1024)

        STOPMSG("TD (td2s) out of range")

 

    if (td3s <= 0  ||  td3s > 64 * 1024 * 1024)

        STOPMSG("TD{F1} out of range")

 

    FETCHPARNS(1, "IN_F", &in_f1)

    in_f1 = in_f1 * (1.0f / 1000000.0f);

    FETCHPARNS(1, "BF1", &bf1)

 

    FETCHPARNS(2, "IN_F", &in_f2)

    in_f2 = in_f2 * (1.0f / 1000000.0f);

    FETCHPARNS(2, "BF1", &bf2)

 

    FETCHPARNS(3, "IN_F", &in_f3)

    in_f3 = in_f3 * (1.0f / 1000000.0f);

    FETCHPARNS(3, "BF1", &bf3)

   

    FETCHPARNS(1, "FnMODE", &fnmode1s)

    FETCHPARNS(2, "FnMODE", &fnmode2s)

    FETCHPARNS(3, "FnMODE", &fnmode3s)

    if (fnmode1s == 6  &&  fnmode2s == 6 &&  fnmode3s == 6)

        STOPMSG("Program does not handle 4D Echo-Antiecho data. For Echo-Antiecho template, see 2D or 3D section of script.")

}

 

FETCHPARS("FnTYPE", &fntype) /*planes: 0, points: 1, NUS: 2 */

 

if (fntype < 0  ||  fntype > 2)

    STOPMSG("FnTYPE out of range")

 

FETCHPARS("NusPOINTS", &nus_points)   /*number of points for NUS sampled data*/

 

FETCHPARS("DW", &dw)

dw = dw * (2.0f / 1000000.0f);

 

FETCHPARS("DSPFVS", &dspfvs)  /*firmware version*/

 

if (dspfvs == 10 || dspfvs == 12) {

    int  d_index;

    double decim = 0;

    const int* delay_tab = (dspfvs == 10) ? delay_tab_10 : delay_tab_12;

 

    FETCHPARS("DECIM", &decim)

 

    for (d_index = sizeof(decim_tab) / sizeof(decim_tab[0]) - 1; d_index >= 0 ; d_index--)

        if (decim_tab[d_index] == decim)

            break;

 

    if (d_index < 0)

        STOPMSG("DECIM out of range")

 

    g_delay = (double)delay_tab[d_index] / decim;

} else if (dspfvs >= 20  &&  dspfvs <= 23) {

    double grpdly = 0;

 

    FETCHPARS("GRPDLY", &grpdly)

    g_delay = grpdly * 2.0;

} else

    STOPMSG("DSPFVS out of range")

 

 

/***** get input *****/

 

GETFLOAT("Enter the start shift in Hz (positive values shift left):", start_c);

GETFLOAT("Enter the end shift in Hz:", end_c);

GETINT("Please enter the new experiment number:", nexpno);

 

/*** read in NUS file***/

if ( fntype==2 ) {

    (void)sprintf(datapath1,ACQUPATH("nuslist"));

    fp= fopen(datapath1,"r");

   

    if (fp == 0) { /*file cannot be read*/

        (void)sprintf(path, "%s:\n%s", "cannot open file for reading", infile);

        STOPMSG(path)

    }

}

 

/***** check files *****/

 

WRAPARAM(nexpno)

ERRORABORT

 

(void)strcpy(infile, ACQUPATH("ser"));

fpin = fopen(infile, "rb");

if (fpin == 0) {

    (void)sprintf(path, "%s:\n%s", "cannot open file for reading", infile);

    STOPMSG(path)

}

 

oexpno = expno;

expno = nexpno;

(void)strcpy(outfile, ACQUPATH("ser"));

expno = oexpno;

fpout = fopen(outfile, "wb");

if (fpout == 0) {

    (void)sprintf(path, "%s:\n%s", "cannot open file for writing", outfile);

    STOPMSG(path)

}

 

/*****SHIFT CORRECTION*****/

 

if (fntype == 0) {  /****PLANES ACQUISITION MODE****/

    if (parmode == 1 ) {  /***2D data***/

        tot_points = td1s / 2;

 

        row1 = (int*)malloc(td * td1s * sizeof(int));

        rowo = (int*)malloc(td * td1s * sizeof(int));

        fread(row1, sizeof(int), td * td1s, fpin);

 

        for (i = 0; i < td1s / 2; i++) {  /*indirect dim loop*/

            for (j = 0; j < td; j += 2) {  /*direct dim loop*/

                int rr, ri, ir, ii;
                int rr_1, ri_1, ir_1, ii_1;
                double arg1, c1, s1, arg2, c2, s2,crr,cri,cir,cii;

               

                if (fnmode1s < 6) { /* not Echo-Antiecho*/

                    rr = row1[2*i*td+j];

                    ri = row1[2*i*td+j+1];

                    ir = row1[(2*i+1)*td+j];

                    ii = row1[(2*i+1)*td+j+1];

                }

               

                else if (fnmode1s == 6) {  /*Echo-Antiecho*/
                    rr_1 = row1[2*i*td+j];
                    ri_1 = row1[2*i*td+j+1];
                    ir_1 = row1[(2*i+1)*td+j];
                    ii_1 = row1[(2*i+1)*td+j+1];                   
                    rr = 0.7071*(rr_1 - ir_1); 
                    ii = -0.7071*(rr_1 + ir_1); 
                    ri = 0.7071*(ri_1 - ii_1);    
                    ir = 0.7071*(ri_1 + ii_1);
                }

 

                dur = - g_delay * dw / 2 + j * dw / 2;

 

                arg1 = (start_c + i*(end_c-start_c)/tot_points) * dur * 2 * M_PI;

                c1   = cos(arg1);/*direct*/

                s1   = sin(arg1);/*direct*/

 

                crr  = c1*rr - s1*ri;

                cri  = s1*rr + c1*ri;

                cir  = c1*ir - s1*ii;

                cii  = s1*ir +c1*ii;  /*corrected direct dim*/

 

                dur2 = in_f1*i;

                arg2 = (start_c + i*(end_c-start_c)/tot_points)*dur2*2*M_PI*bf1/bf_dir;

                if (fnmode1s == 1) {  /*QF acquisition mode (pseudo 2D data)*/

                    arg2 == 0; 

                }

                c2   = cos(arg2); /*indirect*/

                s2   = sin(arg2); /*indirect*/

 

                rowo[2*i*td+j] = c2*crr - s2*cir;

                rowo[2*i*td+j+1] = c2*cri - s2*cii;

               rowo[(2*i+1)*td+j] = s2*crr + c2*cir;

                rowo[(2*i+1)*td+j+1] = s2*cri + c2*cii; /*corrected indirect as well*/              

            }

        }

        fwrite(rowo, sizeof(int), td * td1, fpout);

        if (fnmode1s == 6) {                   /* status parameter changed to States processing for Echo-Antiecho data to make write out uniform*/

              DATASET(name, nexpno, 1, disk, user)

            STOREPARNS(1,"FnMODE", 4)

        }

        /*end of 2D correction*/

 

    } else if (parmode == 2 ) {  /***3D data***/

        if (aqseq == 1 && fnmode1s < 6 && fnmode2s < 6){  /**3D case with aqseq of 312**/

            tot_points = td1s / 2 * td2s / 2;

            row1 = (int*)malloc(td * td1s * td2s * sizeof(int));

            rowo = (int*)malloc(td * td1s * td2s * sizeof(int));

            fread(row1, sizeof(int), td * td1s * td2s, fpin);

            for (j = 0; j < td2s / 2; j++) {  /*indirect dim loop1, slow*/

                for (k = 0; k < td1s / 2; k++) {  /*indirect dim loop1, fast*/

                    for (l = 0; l < td; l += 2) {  /*direct dim loop*/

                        int rrr, rri, rir, rii, irr, iri, iir, iii;

                        double arg1, arg2, arg3, c1, s1, c2, s2, c3, s3, crrr,crri,crir,crii,cirr, ciri, ciir, ciii;

                        double ccrrr,ccrri,ccrir,ccrii,ccirr, cciri, cciir, cciii;

                        rrr = row1[2*j*td1s*td + 2*k*td + l];

                        rri = row1[2*j*td1s*td + 2*k*td + l+1];

                        rir = row1[2*j*td1s*td + (2*k+1)*td + l];

                        rii = row1[2*j*td1s*td + (2*k+1)*td + l+1];

                        irr = row1[(2*j+1)*td1s*td + 2*k*td + l];

                        iri = row1[(2*j+1)*td1s*td + 2*k*td + l+1];

                        iir = row1[(2*j+1)*td1s*td + (2*k+1)*td + l];

                        iii = row1[(2*j+1)*td1s*td + (2*k+1)*td + l+1];

 

                        dur = - g_delay * dw / 2 + l * dw / 2;

 

                        arg1 = (start_c + (td1s / 2 * j + k )*(end_c-start_c)/tot_points) * dur * 2 * M_PI;

                        c1   = cos(arg1);/*direct part*/

                        s1   = sin(arg1);/*direct part*/

 

                        crrr  = c1*rrr - s1*rri;

                        crri  = s1*rrr + c1*rri;

                        crir  = c1*rir - s1*rii;

                        crii  = s1*rir + c1*rii;

 

                        cirr  = c1*irr - s1*iri;

                        ciri  = s1*irr + c1*iri;

                        ciir  = c1*iir - s1*iii;

                        ciii  = s1*iir + c1*iii;  /*corrected direct dim*/

 

                        dur2 = in_f1*k;   /*fast indirect dim*/

                        arg2 = (start_c + (td1s / 2 * j + k )*(end_c-start_c)/tot_points)*dur2*2*M_PI*bf1/bf_dir;

                        if (fnmode1s == 1) { /*QF acquisition mode (pseudo 3D data)*/

                            arg2 = 0;

                        }

                        c2   = cos(arg2);

                        s2   = sin(arg2);

 

                        ccrrr  = c2*crrr - s2*crir;

                        ccrri  = c2*crri - s2*crii;

                        ccrir  = s2*crrr + c2*crir;

                        ccrii  = s2*crri + c2*crii;

 

                        ccirr  = c2*cirr - s2*ciir;

                        cciri  = c2*ciri - s2*ciii;

                        cciir  = s2*cirr + c2*ciir;

                        cciii  = s2*ciri + c2*ciii; /*corrected indirect dim 1*/

 

 

                        dur3 = in_f2*j;   /*slow indirect dim.  elapsed time is the same: (td2s / 2 * j + k)*/

                        arg3 = (start_c + (td1s / 2 * j + k )*(end_c-start_c)/tot_points)*dur3*2*M_PI*bf2/bf_dir;

                        if (fnmode2s == 1) {  /*QF acquisition mode (pseudo 3D data)*/

                            arg3 = 0;

                        }

                        c3   = cos(arg3);

                        s3   = sin(arg3);

 

                        rowo[2*j*td1s*td + 2*k*td + l] = c3*ccrrr - s3*ccirr ;

                        rowo[2*j*td1s*td + 2*k*td + l+1]= c3*ccrri - s3*cciri;

                        rowo[2*j*td1s*td + (2*k+1)*td + l]= c3*ccrir - s3*cciir;

                        rowo[2*j*td1s*td + (2*k+1)*td + l+1]= c3*ccrii - s3*cciii;

 

                        rowo[(2*j+1)*td1s*td + 2*k*td + l]= s3*ccrrr +c3*ccirr;

                        rowo[(2*j+1)*td1s*td + 2*k*td + l+1]=s3*ccrri +c3*cciri;

                        rowo[(2*j+1)*td1s*td + (2*k+1)*td + l]=s3*ccrir +c3*cciir;

                        rowo[(2*j+1)*td1s*td + (2*k+1)*td + l+1]=s3*ccrii +c3*cciii;

                        /*corrected indirect dim2*/

                    }

                }

            }
            fwrite(rowo, sizeof(int), td * td1s * td2s, fpout);
            
        } else if (aqseq == 0 && fnmode1s < 6 && fnmode2s == 6) {  /**3D data, aqsec of 321 and EA in F2 dimension**/
 
            tot_points = td1s / 2 * td2s / 2;

            row1 = (int*)malloc(td * td1s * td2s * sizeof(int));

            rowo = (int*)malloc(td * td1s * td2s * sizeof(int));

            fread(row1, sizeof(int), td * td1s * td2s, fpin);

            for (j = 0; j < td2s / 2; j++) {  /*indirect dim loop1, slow*/

                for (k = 0; k < td1s / 2; k++) {  /*indirect dim loop1, fast*/

                    for (l = 0; l < td; l += 2) {  /*direct dim loop*/
                        int r_1, i_1, r_2, i_2, r_3, i_3, r_4, i_4;
                        int rrr, rri, rir, rii, irr, iri, iir, iii;

                        double arg1, arg2, arg3, c1, s1, c2, s2, c3, s3, crrr,crri,crir,crii,cirr, ciri, ciir, ciii;

                        double ccrrr,ccrri,ccrir,ccrii,ccirr, cciri, cciir, cciii;

                        r_1 = row1[2*j*td1s*td + 2*k*td + l];

                        i_1 = row1[2*j*td1s*td + 2*k*td + l+1];

                        r_2 = row1[2*j*td1s*td + (2*k+1)*td + l];

                        i_2 = row1[2*j*td1s*td + (2*k+1)*td + l+1];

                        r_3 = row1[(2*j+1)*td1s*td + 2*k*td + l];

                        i_3 = row1[(2*j+1)*td1s*td + 2*k*td + l+1];

                        r_4 = row1[(2*j+1)*td1s*td + (2*k+1)*td + l];

                        i_4 = row1[(2*j+1)*td1s*td + (2*k+1)*td + l+1];

                        rrr = 0.7071*(r_1 - r_2);
                        rri = 0.7071*(i_1 - i_2);
                        rir = -0.7071*(r_3 + r_4);
                        rii = -0.7071*(i_3 + i_4);
                        irr = -0.7071*(r_3 - r_4);
                        iri = -0.7071*(i_3 - i_4);
                        iir = -0.7071*(r_1 + r_2);
                        iii = -0.7071*(i_1 + i_2); 

                        dur = - g_delay * dw / 2 + l * dw / 2;

 

                        arg1 = (start_c + (td1s / 2 * j + k )*(end_c-start_c)/tot_points) * dur * 2 * M_PI;

                        c1   = cos(arg1);/*direct part*/

                        s1   = sin(arg1);/*direct part*/

 

                        crrr  = c1*rrr - s1*rri;

                        crri  = s1*rrr + c1*rri;

                        crir  = c1*rir - s1*rii;

                        crii  = s1*rir + c1*rii;

 

                        cirr  = c1*irr - s1*iri;

                        ciri  = s1*irr + c1*iri;

                        ciir  = c1*iir - s1*iii;

                        ciii  = s1*iir + c1*iii;  /*corrected direct dim*/

 

                        dur2 = in_f1*k;   /*fast indirect dim*/

                        arg2 = (start_c + (td1s / 2 * j + k )*(end_c-start_c)/tot_points)*dur2*2*M_PI*bf1/bf_dir;

                        if (fnmode1s == 1) { /*QF acquisition mode (pseudo 3D data)*/

                            arg2 = 0;

                        }

                        c2   = cos(arg2);

                        s2   = sin(arg2);

 

                        ccrrr  = c2*crrr - s2*crir;

                        ccrri  = c2*crri - s2*crii;

                        ccrir  = s2*crrr + c2*crir;

                        ccrii  = s2*crri + c2*crii;

 

                        ccirr  = c2*cirr - s2*ciir;

                        cciri  = c2*ciri - s2*ciii;

                        cciir  = s2*cirr + c2*ciir;

                        cciii  = s2*ciri + c2*ciii; /*corrected indirect dim 1*/

 

 

                        dur3 = in_f2*j;   /*slow indirect dim.  elapsed time is the same: (td2s / 2 * j + k)*/

                        arg3 = (start_c + (td1s / 2 * j + k )*(end_c-start_c)/tot_points)*dur3*2*M_PI*bf2/bf_dir;

                        if (fnmode2s == 1) {  /*QF acquisition mode (pseudo 3D data)*/

                            arg3 = 0;

                        }

                        c3   = cos(arg3);

                        s3   = sin(arg3);

 

                          rowo[2*j*td1s*td + 2*k*td + l] = c3*ccrrr - s3*ccirr ;

                        rowo[2*j*td1s*td + 2*k*td + l+1]= c3*ccrri - s3*cciri;

                        rowo[2*j*td1s*td + (2*k+1)*td + l]= c3*ccrir - s3*cciir;

                        rowo[2*j*td1s*td + (2*k+1)*td + l+1]= c3*ccrii - s3*cciii;

 

                        rowo[(2*j+1)*td1s*td + 2*k*td + l]= s3*ccrrr +c3*ccirr;

                        rowo[(2*j+1)*td1s*td + 2*k*td + l+1]=s3*ccrri +c3*cciri;

                        rowo[(2*j+1)*td1s*td + (2*k+1)*td + l]=s3*ccrir +c3*cciir;

                        rowo[(2*j+1)*td1s*td + (2*k+1)*td + l+1]=s3*ccrii +c3*cciii;

                        /*corrected indirect dim2*/

                    }

                }

            }
            fwrite(rowo, sizeof(int), td * td1s * td2s, fpout);
           	DATASET(name, nexpno, 1, disk, user)
            STOREPARNS(2,"FnMODE", 4) 
            
        } else if (aqseq == 0 && fnmode1s < 6 && fnmode2s < 6) {  /**3D data, aqsec of 321**/

            tot_points = td1s / 2 * td2s / 2;

 

            row1 = (int*)malloc(td * td1s * td2s * sizeof(int));

            rowo = (int*)malloc(td * td1s * td2s * sizeof(int));

            fread(row1, sizeof(int), td * td1s * td2s, fpin);

 

             for (j = 0; j < td1s / 2; j++) { /*indirect dim loop1,slow*/

                for (k = 0; k < td2s / 2; k++) { /*indirect dim loop1,fast*/

                    for (l = 0; l < td; l += 2) { /*direct dim loop*/

                        int rrr, rri, rir, rii, irr, iri, iir, iii;

                        double arg1, arg2, arg3, c1, s1, c2, s2, c3, s3, crrr,crri,crir,crii,cirr, ciri, ciir, ciii;

                        double ccrrr,ccrri,ccrir,ccrii,ccirr, cciri, cciir, cciii;

                        rrr = row1[2*j*td2s*td + 2*k*td + l];

                        rri = row1[2*j*td2s*td + 2*k*td + l+1];

                        rir = row1[2*j*td2s*td + (2*k+1)*td + l];

                        rii = row1[2*j*td2s*td + (2*k+1)*td + l+1];

                        irr = row1[(2*j+1)*td2s*td + 2*k*td + l];

                        iri = row1[(2*j+1)*td2s*td + 2*k*td + l+1];

                        iir = row1[(2*j+1)*td2s*td + (2*k+1)*td + l];

                        iii = row1[(2*j+1)*td2s*td + (2*k+1)*td + l+1];

 

                        dur = - g_delay * dw / 2 + l * dw / 2;

 

                        arg1 = (start_c + (td2s / 2 * j + k )*(end_c-start_c)/tot_points) * dur * 2 * M_PI;

                        c1   = cos(arg1); /*direct part*/

                       s1   = sin(arg1); /*direct part*/

 

                        crrr  = c1*rrr - s1*rri;

                        crri  = s1*rrr + c1*rri;

                        crir  = c1*rir - s1*rii;

                        crii  = s1*rir + c1*rii;

 

                       cirr  = c1*irr - s1*iri;

                        ciri  = s1*irr + c1*iri;

                        ciir  = c1*iir - s1*iii;

                        ciii  = s1*iir + c1*iii;  /*corrected direct dim*/

 

                        dur2 = in_f2*k;   /*fast indirect dim*/

                        arg2 = (start_c + (td2s / 2 * j + k )*(end_c-start_c)/tot_points)*dur2*2*M_PI*bf2/bf_dir;

                        if (fnmode2s == 1) {  /*QF acquisition mode (pseudo 3D data)*/

                            arg2 = 0;

                        }

                        c2   = cos(arg2);

                        s2   = sin(arg2);

 

 

                        ccrrr  = c2*crrr - s2*crir;

                        ccrri  = c2*crri - s2*crii;

                        ccrir  = s2*crrr + c2*crir;

                        ccrii  = s2*crri + c2*crii;

 

                        ccirr  = c2*cirr - s2*ciir;

                        cciri  = c2*ciri - s2*ciii;

                        cciir  = s2*cirr + c2*ciir;

                        cciii  = s2*ciri + c2*ciii; /*corrected indirect dim 1*/

 

 

                        dur3 = in_f1*j;   /*slow indirect dim. elapsed time is the same: (td2s / 2 * j + k)*/

                        arg3 = (start_c + (td2s / 2 * j + k )*(end_c-start_c)/tot_points)*dur3*2*M_PI*bf1/bf_dir;

                        if (fnmode1s == 1) {  /*QF acquisition mode (pseudo 3D data)*/

                            arg3 =0;

                        }

                        c3   = cos(arg3);

                        s3   = sin(arg3);

 

                        rowo[2*j*td2s*td + 2*k*td + l] = c3*ccrrr - s3*ccirr ;

                        rowo[2*j*td2s*td + 2*k*td + l+1]= c3*ccrri - s3*cciri;

                        rowo[2*j*td2s*td + (2*k+1)*td + l]= c3*ccrir - s3*cciir;

                        rowo[2*j*td2s*td + (2*k+1)*td + l+1]= c3*ccrii - s3*cciii;

 

                        rowo[(2*j+1)*td2s*td + 2*k*td + l]= s3*ccrrr +c3*ccirr;

                        rowo[(2*j+1)*td2s*td + 2*k*td + l+1]=s3*ccrri +c3*cciri;

                        rowo[(2*j+1)*td2s*td + (2*k+1)*td + l]=s3*ccrir +c3*cciir;

                        rowo[(2*j+1)*td2s*td + (2*k+1)*td + l+1]=s3*ccrii +c3*cciii;

                     }

                 }

             }

            fwrite(rowo, sizeof(int), td * td1s * td2s, fpout);

        }else if (aqseq == 0 && fnmode1s == 6 && fnmode2s < 6) {  /**3D data, aqsec of 321  EA in F1 dimension**/

            tot_points = td1s / 2 * td2s / 2;

 

            row1 = (int*)malloc(td * td1s * td2s * sizeof(int));

            rowo = (int*)malloc(td * td1s * td2s * sizeof(int));

            fread(row1, sizeof(int), td * td1s * td2s, fpin);

 

             for (j = 0; j < td1s / 2; j++) { /*indirect dim loop1,slow*/

                for (k = 0; k < td2s / 2; k++) { /*indirect dim loop1,fast*/

                    for (l = 0; l < td; l += 2) { /*direct dim loop*/
                        int r_1, i_1, r_2, i_2, r_3, i_3, r_4, i_4;

                        int rrr, rri, rir, rii, irr, iri, iir, iii;

                        double arg1, arg2, arg3, c1, s1, c2, s2, c3, s3, crrr,crri,crir,crii,cirr, ciri, ciir, ciii;

                        double ccrrr,ccrri,ccrir,ccrii,ccirr, cciri, cciir, cciii;

                        r_1 = row1[2*j*td2s*td + 2*k*td + l];

                        i_1 = row1[2*j*td2s*td + 2*k*td + l+1];

                        r_2 = row1[2*j*td2s*td + (2*k+1)*td + l];

                        i_2 = row1[2*j*td2s*td + (2*k+1)*td + l+1];

                        r_3 = row1[(2*j+1)*td2s*td + 2*k*td + l];

                        i_3 = row1[(2*j+1)*td2s*td + 2*k*td + l+1];

                        r_4 = row1[(2*j+1)*td2s*td + (2*k+1)*td + l];

                        i_4 = row1[(2*j+1)*td2s*td + (2*k+1)*td + l+1];
                        
                        rrr = 0.7071*(r_1 - r_3);
                        rri = 0.7071*(i_1 - i_3);
                        rir = -0.7071*(r_2 - r_4);
                        rii = -0.7071*(i_2 - i_4);
                        irr = -0.7071*(r_2 + r_4);
                        iri = -0.7071*(i_2 + i_4);
                        iir = -0.7071*(r_1 + r_3);
                        iii = -0.7071*(i_1 + i_3);
 

                        dur = - g_delay * dw / 2 + l * dw / 2;

 

                        arg1 = (start_c + (td2s / 2 * j + k )*(end_c-start_c)/tot_points) * dur * 2 * M_PI;

                        c1   = cos(arg1); /*direct part*/

                       s1   = sin(arg1); /*direct part*/

 

                        crrr  = c1*rrr - s1*rri;

                        crri  = s1*rrr + c1*rri;

                        crir  = c1*rir - s1*rii;

                        crii  = s1*rir + c1*rii;

 

                       cirr  = c1*irr - s1*iri;

                        ciri  = s1*irr + c1*iri;

                        ciir  = c1*iir - s1*iii;

                        ciii  = s1*iir + c1*iii;  /*corrected direct dim*/

 

                        dur2 = in_f2*k;   /*fast indirect dim*/

                        arg2 = (start_c + (td2s / 2 * j + k )*(end_c-start_c)/tot_points)*dur2*2*M_PI*bf2/bf_dir;

                        if (fnmode2s == 1) {  /*QF acquisition mode (pseudo 3D data)*/

                            arg2 = 0;

                        }

                        c2   = cos(arg2);

                        s2   = sin(arg2);

 

 

                        ccrrr  = c2*crrr - s2*crir;

                        ccrri  = c2*crri - s2*crii;

                        ccrir  = s2*crrr + c2*crir;

                        ccrii  = s2*crri + c2*crii;

 

                        ccirr  = c2*cirr - s2*ciir;

                        cciri  = c2*ciri - s2*ciii;

                        cciir  = s2*cirr + c2*ciir;

                        cciii  = s2*ciri + c2*ciii; /*corrected indirect dim 1*/

 

 

                        dur3 = in_f1*j;   /*slow indirect dim. elapsed time is the same: (td2s / 2 * j + k)*/

                        arg3 = (start_c + (td2s / 2 * j + k )*(end_c-start_c)/tot_points)*dur3*2*M_PI*bf1/bf_dir;

                        if (fnmode1s == 1) {  /*QF acquisition mode (pseudo 3D data)*/

                            arg3 =0;

                        }

                        c3   = cos(arg3);

                        s3   = sin(arg3);

 

                        rowo[2*j*td2s*td + 2*k*td + l] = c3*ccrrr - s3*ccirr ;

                        rowo[2*j*td2s*td + 2*k*td + l+1]= c3*ccrri - s3*cciri;

                        rowo[2*j*td2s*td + (2*k+1)*td + l]= c3*ccrir - s3*cciir;

                        rowo[2*j*td2s*td + (2*k+1)*td + l+1]= c3*ccrii - s3*cciii;

 

                        rowo[(2*j+1)*td2s*td + 2*k*td + l]= s3*ccrrr +c3*ccirr;

                        rowo[(2*j+1)*td2s*td + 2*k*td + l+1]=s3*ccrri +c3*cciri;

                        rowo[(2*j+1)*td2s*td + (2*k+1)*td + l]=s3*ccrir +c3*cciir;

                        rowo[(2*j+1)*td2s*td + (2*k+1)*td + l+1]=s3*ccrii +c3*cciii;

                     }

                 }

             }

            fwrite(rowo, sizeof(int), td * td1s * td2s, fpout);
           	DATASET(name, nexpno, 1, disk, user)
            STOREPARNS(1,"FnMODE", 4)  
        }else if (aqseq == 0 && fnmode1s == 6 && fnmode2s == 6) {  /**3D data, aqsec of 321, EA in F1 and F2 dimensions**/

            tot_points = td1s / 2 * td2s / 2;

 

            row1 = (int*)malloc(td * td1s * td2s * sizeof(int));

            rowo = (int*)malloc(td * td1s * td2s * sizeof(int));

            fread(row1, sizeof(int), td * td1s * td2s, fpin);

 

             for (j = 0; j < td1s / 2; j++) { /*indirect dim loop1,slow*/

                for (k = 0; k < td2s / 2; k++) { /*indirect dim loop1,fast*/

                    for (l = 0; l < td; l += 2) { /*direct dim loop*/
                        int r_1, i_1, r_2, i_2, r_3, i_3, r_4, i_4;

                        int rrr, rri, rir, rii, irr, iri, iir, iii;

                        double arg1, arg2, arg3, c1, s1, c2, s2, c3, s3, crrr,crri,crir,crii,cirr, ciri, ciir, ciii;

                        double ccrrr,ccrri,ccrir,ccrii,ccirr, cciri, cciir, cciii;

                        r_1 = row1[2*j*td2s*td + 2*k*td + l];

                        i_1 = row1[2*j*td2s*td + 2*k*td + l+1];

                        r_2 = row1[2*j*td2s*td + (2*k+1)*td + l];

                        i_2 = row1[2*j*td2s*td + (2*k+1)*td + l+1];

                        r_3 = row1[(2*j+1)*td2s*td + 2*k*td + l];

                        i_3 = row1[(2*j+1)*td2s*td + 2*k*td + l+1];

                        r_4 = row1[(2*j+1)*td2s*td + (2*k+1)*td + l];

                        i_4 = row1[(2*j+1)*td2s*td + (2*k+1)*td + l+1];
                        
                        rrr = 0.5*(r_1 - r_2 - r_3 + r_4);  
                        rri = 0.5*(i_1 - i_2 - i_3 + i_4);
                        rir = 0.5*(i_1 + i_2 - i_3 - i_4);
                        rii = -0.5*(r_1 + r_2 - r_3 - r_4); 
                        irr = 0.5*(i_1 - i_2 + i_3 - i_4);
                        iri = -0.5*(r_1 - r_2 + r_3 - r_4);    
                        iir = -0.5*(r_1 + r_2 + r_3 + r_4); 
                        iii = -0.5*(i_1 + i_2 + i_3 + i_4); 
 

                        dur = - g_delay * dw / 2 + l * dw / 2;

 

                        arg1 = (start_c + (td2s / 2 * j + k )*(end_c-start_c)/tot_points) * dur * 2 * M_PI;

                        c1   = cos(arg1); /*direct part*/

                       s1   = sin(arg1); /*direct part*/

 

                        crrr  = c1*rrr - s1*rri;

                        crri  = s1*rrr + c1*rri;

                        crir  = c1*rir - s1*rii;

                        crii  = s1*rir + c1*rii;

 

                       cirr  = c1*irr - s1*iri;

                        ciri  = s1*irr + c1*iri;

                        ciir  = c1*iir - s1*iii;

                        ciii  = s1*iir + c1*iii;  /*corrected direct dim*/

 

                        dur2 = in_f2*k;   /*fast indirect dim*/

                        arg2 = (start_c + (td2s / 2 * j + k )*(end_c-start_c)/tot_points)*dur2*2*M_PI*bf2/bf_dir;

                        if (fnmode2s == 1) {  /*QF acquisition mode (pseudo 3D data)*/

                            arg2 = 0;

                        }

                        c2   = cos(arg2);

                        s2   = sin(arg2);

 

 

                        ccrrr  = c2*crrr - s2*crir;

                        ccrri  = c2*crri - s2*crii;

                        ccrir  = s2*crrr + c2*crir;

                        ccrii  = s2*crri + c2*crii;

 

                        ccirr  = c2*cirr - s2*ciir;

                        cciri  = c2*ciri - s2*ciii;

                        cciir  = s2*cirr + c2*ciir;

                        cciii  = s2*ciri + c2*ciii; /*corrected indirect dim 1*/

 

 

                        dur3 = in_f1*j;   /*slow indirect dim. elapsed time is the same: (td2s / 2 * j + k)*/

                        arg3 = (start_c + (td2s / 2 * j + k )*(end_c-start_c)/tot_points)*dur3*2*M_PI*bf1/bf_dir;

                        if (fnmode1s == 1) {  /*QF acquisition mode (pseudo 3D data)*/

                            arg3 =0;

                        }

                        c3   = cos(arg3);

                        s3   = sin(arg3);

 

                        rowo[2*j*td2s*td + 2*k*td + l] = c3*ccrrr - s3*ccirr ;

                        rowo[2*j*td2s*td + 2*k*td + l+1]= c3*ccrri - s3*cciri;

                        rowo[2*j*td2s*td + (2*k+1)*td + l]= c3*ccrir - s3*cciir;

                        rowo[2*j*td2s*td + (2*k+1)*td + l+1]= c3*ccrii - s3*cciii;

 

                        rowo[(2*j+1)*td2s*td + 2*k*td + l]= s3*ccrrr +c3*ccirr;

                        rowo[(2*j+1)*td2s*td + 2*k*td + l+1]=s3*ccrri +c3*cciri;

                        rowo[(2*j+1)*td2s*td + (2*k+1)*td + l]=s3*ccrir +c3*cciir;

                        rowo[(2*j+1)*td2s*td + (2*k+1)*td + l+1]=s3*ccrii +c3*cciii;

                     }

                 }

             }

            fwrite(rowo, sizeof(int), td * td1s * td2s, fpout);
           	DATASET(name, nexpno, 1, disk, user)
            STOREPARNS(1,"FnMODE", 4)  
            STOREPARNS(2,"FnMODE", 4)   
        }

        /*end parmode == 2, 3D case*/

 

    } else if (parmode == 3 ) {  /***4D case with planes acquisition, aqseq of 4321 (only possible option)***/

        tot_points = td1s / 2 * td2s / 2 * td3s / 2;

 

        for (i = 0; i < td1s / 2; i++) {  /*read in 2 x 3D sized blocks to avoid running out of memory*/

            row1 = (int*)malloc(td * td3s * td2s * 2 * sizeof(int)); /* replace td1 with td3*/

            if (row1 == 0)

                STOPMSG("cannot get enough memory")

            rowo = (int*)malloc(td * td3s * td2s * 2 * sizeof(int));

            if (rowo == 0)

                STOPMSG("cannot get enough memory")

            fread(row1, sizeof(int), td * td3s * td2s * 2, fpin);

 

            for (j = 0; j < td2s / 2; j++) {  /*indirect dim loop1,slow*/

                for (k = 0; k < td3s / 2; k++) {  /*indirect dim loop1,fast*/

                    for (l = 0; l < td; l += 2) {  /*direct dim loop*/

                        int rrrr, rrri, rrir, rrii, rirr, riri, riir, riii, irrr, irri, irir, irii, iirr, iiri, iiir, iiii;

                        double crrrr, crrri, crrir, crrii, crirr, criri, criir, criii, cirrr, cirri, cirir, cirii, ciirr, ciiri, ciiir, ciiii;

                        double ccrrrr, ccrrri, ccrrir, ccrrii, ccrirr, ccriri, ccriir, ccriii, ccirrr, ccirri, ccirir, ccirii, cciirr, cciiri, cciiir, cciiii;

                        double cccrrrr, cccrrri, cccrrir, cccrrii, cccrirr, cccriri, cccriir, cccriii, cccirrr, cccirri, cccirir, cccirii, ccciirr, ccciiri, ccciiir, ccciiii;

                        double arg1, arg2, arg3, arg4, c1, s1, c2, s2, c3, s3, c4, s4;

 

                        /*remove i, since now reading in blocks of data*/

                        rrrr = row1[2*j*td3s*td + 2*k*td + l];

                        rrri = row1[2*j*td3s*td + 2*k*td + l+1];

                       rrir = row1[2*j*td3s*td + (2*k+1)*td + l];

                        rrii = row1[2*j*td3s*td + (2*k+1)*td + l+1];

 

                        rirr = row1[(2*j+1)*td3s*td + 2*k*td + l];

                        riri = row1[(2*j+1)*td3s*td + 2*k*td + l+1];

                        riir = row1[(2*j+1)*td3s*td + (2*k+1)*td + l];

                        riii = row1[(2*j+1)*td3s*td + (2*k+1)*td + l+1];

 

                        irrr = row1[td2s*td3s*td + 2*j*td3s*td + 2*k*td + l];

                        irri = row1[td2s*td3s*td + 2*j*td3s*td + 2*k*td + l+1];

                        irir = row1[td2s*td3s*td + 2*j*td3s*td + (2*k+1)*td + l];

                        irii = row1[td2s*td3s*td + 2*j*td3s*td + (2*k+1)*td + l+1];

 

                        iirr = row1[td2s*td3s*td + (2*j+1)*td3s*td + 2*k*td + l];

                        iiri = row1[td2s*td3s*td + (2*j+1)*td3s*td + 2*k*td + l+1];

                        iiir = row1[td2s*td3s*td + (2*j+1)*td3s*td + (2*k+1)*td + l];

                        iiii = row1[td2s*td3s*td + (2*j+1)*td3s*td + (2*k+1)*td + l+1];

 

                        dur = - g_delay * dw / 2 + l * dw / 2;

 

                        arg1 = (start_c + (td2s / 2 * td3s / 2 * i + td3s / 2 * j + k )*(end_c-start_c)/tot_points) * dur * 2 * M_PI;

                        c1   = cos(arg1);/*direct part*/

                        s1   = sin(arg1);/*direct part*/

 

                        crrrr  = c1*rrrr - s1*rrri;

                        crrri  = s1*rrrr + c1*rrri;

                        crrir  = c1*rrir - s1*rrii;

                        crrii  = s1*rrir + c1*rrii;

 

                        crirr  = c1*rirr - s1*riri;

                        criri  = s1*rirr + c1*riri;

                        criir  = c1*riir - s1*riii;

                        criii  = s1*riir + c1*riii;

 

                        cirrr  = c1*irrr - s1*irri;

                        cirri  = s1*irrr + c1*irri;

                        cirir  = c1*irir - s1*irii;

                        cirii  = s1*irir + c1*irii;

 

                        ciirr  = c1*iirr - s1*iiri;

                        ciiri  = s1*iirr + c1*iiri;

                        ciiir  = c1*iiir - s1*iiii;

                        ciiii  = s1*iiir + c1*iiii; /*corrected direct dim*/

 

                        dur2 = in_f3*k;   /*fast indirect dim*/

                        arg2 = (start_c + (td2s / 2 * td3s / 2 * i + td3s / 2 * j + k )*(end_c-start_c)/tot_points)*dur2*2*M_PI*bf3/bf_dir;

                        if (fnmode3s == 1) {  /*QF acquisition mode (pseudo 4D data)*/

                            arg2 = 0;

                        }

                        c2   = cos(arg2);

                        s2   = sin(arg2);

 

 

                        ccrrrr  = c2*crrrr - s2*crrir;

                        ccrrri  = c2*crrri - s2*crrii;

                        ccrrir  = s2*crrrr + c2*crrir;

                        ccrrii  = s2*crrri + c2*crrii;

 

                        ccrirr  = c2*crirr - s2*criir;

                        ccriri  = c2*criri - s2*criii;

                        ccriir  = s2*crirr + c2*criir;

                        ccriii  = s2*criri + c2*criii;

 

                        ccirrr  = c2*cirrr - s2*cirir;

                        ccirri  = c2*cirri - s2*cirii;

                        ccirir  = s2*cirrr + c2*cirir;

                        ccirii  = s2*cirri + c2*cirii;

 

                        cciirr  = c2*ciirr - s2*ciiir;

                        cciiri  = c2*ciiri - s2*ciiii;

                        cciiir  = s2*ciirr + c2*ciiir;

                        cciiii  = s2*ciiri + c2*ciiii; /*corrected indirect dim 1*/

 

 

                        dur3 = in_f2*j;   /*next slowest indirect dim.  elapsed time is the same: (td2s / 2 * td1s / 2 * i + td1s / 2 * j + k )*/

                        arg3 = (start_c + (td2s / 2 * td3s / 2 * i + td3s / 2 * j + k )*(end_c-start_c)/tot_points)*dur3*2*M_PI*bf2/bf_dir;

                        if (fnmode2s == 1) {  /*QF acquisition mode (pseudo 4D data)*/

                            arg3 = 0;

                        }

                        c3   = cos(arg3);

                        s3   = sin(arg3);

 

 

                        cccrrrr = c3*ccrrrr - s3*ccrirr;

                        cccrrri = c3*ccrrri - s3*ccriri;

                        cccrrir = c3*ccrrir - s3*ccriir;

                        cccrrii = c3*ccrrii - s3*ccriii;

 

                        cccrirr  = s3*ccrrrr +c3*ccrirr;

                        cccriri  = s3*ccrrri +c3*ccriri;

                        cccriir  = s3*ccrrir +c3*ccriir;

                        cccriii  = s3*ccrrii +c3*ccriii;

 

                        cccirrr  = c3*ccirrr - s3*cciirr;

                        cccirri  = c3*ccirri - s3*cciiri;

                        cccirir  = c3*ccirir - s3*cciiir;

                        cccirii  = c3*ccirii - s3*cciiii;

 

                        ccciirr  = s3*ccirrr +c3*cciirr;

                        ccciiri  = s3*ccirri +c3*cciiri;

                        ccciiir  = s3*ccirir +c3*cciiir;

                        ccciiii  = s3*ccirii +c3*cciiii;

 

                        /*slowest dim*/

                        dur4 = in_f1*i;   /*  elapsed time is the same */

                        arg4 = (start_c + (td2s / 2 * td3s / 2 * i + td3s / 2 * j + k )*(end_c-start_c)/tot_points)*dur4*2*M_PI*bf1/bf_dir;

                        if (fnmode1s == 1) {  /*QF acquisition mode (pseudo 4D data)*/

                            arg4 = 0;

                        }

                        c4   = cos(arg4);

                        s4   = sin(arg4);

 

 

                        /*remove i, since reading blocks of data*/

                        rowo[ 2*j*td3s*td + 2*k*td + l] = c4*cccrrrr - s4*cccirrr ; /*rrrr*/

                        rowo[2*j*td3s*td + 2*k*td + l+1]= c4*cccrrri - s4*cccirri; /*rrri*/

                        rowo[2*j*td3s*td + (2*k+1)*td + l]= c4*cccrrir - s4*cccirir; /*rrir*/

                        rowo[2*j*td3s*td + (2*k+1)*td + l+1]= c4*cccrrii - s4*cccirii; /*rrii*/

 

                        rowo[(2*j+1)*td3s*td + 2*k*td + l]= c4*cccrirr - s4*ccciirr; /*rirr*/

                        rowo[(2*j+1)*td3s*td + 2*k*td + l+1]=c4*cccriri - s4*ccciiri;/*riri*/

                        rowo[(2*j+1)*td3s*td + (2*k+1)*td + l]=c4*cccriir - s4*ccciiir; /*riir*/

                        rowo[(2*j+1)*td3s*td + (2*k+1)*td + l+1]=c4*cccriii - s4*ccciiii;/*riii*/

 

                        rowo[td2s*td3s*td + 2*j*td3s*td + 2*k*td + l] = s4*cccrrrr + c4*cccirrr; /*irrr*/

                        rowo[td2s*td3s*td + 2*j*td3s*td + 2*k*td + l+1]= s4*cccrrri + c4*cccirri; /*irri*/

                        rowo[td2s*td3s*td + 2*j*td3s*td + (2*k+1)*td + l]= s4*cccrrir + c4*cccirir; /*irir*/

                        rowo[td2s*td3s*td + 2*j*td3s*td + (2*k+1)*td + l+1]= s4*cccrrii + c4*cccirii; /*irii*/

 

                        rowo[td2s*td3s*td + (2*j+1)*td3s*td + 2*k*td + l]= s4*cccrirr + c4*ccciirr; /*iirr*/

                        rowo[td2s*td3s*td + (2*j+1)*td3s*td + 2*k*td + l+1]=s4*cccriri + c4*ccciiri; /*iiri*/

                        rowo[td2s*td3s*td + (2*j+1)*td3s*td + (2*k+1)*td + l]=s4*cccriir + c4*ccciiir;  /*iiir*/

                        rowo[td2s*td3s*td + (2*j+1)*td3s*td + (2*k+1)*td + l+1]=s4*cccriii + c4*ccciiii; /*iiii*/

                    }

                }

           }

            fwrite(rowo, sizeof(int), td * td3s * td2s * 2, fpout);

            free(row1);

            free(rowo);

        }

    } 

/*end for data recorded in planes*/

} else if ( fntype==2 ) {  /****NUS DATA****/

    if (parmode == 2 ) {  /***3D data***/

        if (aqseq == 1) {  /**3D case with aqseq of 312, not used in Topspin 3.5, always recorded as aqseq = 321**/

            tot_points = nus_points * 4;

 

            row1 = (int*)malloc( td * 4* nus_points * sizeof(int));

            rowo = (int*)malloc( td * 4* nus_points * sizeof(int));

            fread(row1, sizeof(int), td *4* nus_points, fpin);

 

            for (j = 0; j < nus_points * 4; j+=4) {  /*indirct dim loop1,slow*/

                fscanf(fp, "%d %d", &cur_pointf2, &cur_pointf1); /*read in NUS file*/

       

                for (l = 0; l < td; l += 2) {  /*direct dim loop*/

                    int rrr, rri, rir, rii, irr, iri, iir, iii;

                    double arg1, arg2, arg3, c1, s1, c2, s2, c3, s3, crrr,crri,crir,crii,cirr, ciri, ciir, ciii;

                    double ccrrr,ccrri,ccrir,ccrii,ccirr, cciri, cciir, cciii;

                    rrr = row1[j*td + l];

                    rri = row1[j*td + l+1];

                    rir = row1[(j+1)*td + l];

                    rii = row1[(j+1)*td + l+1];

                    irr = row1[(j+2)*td + l];

                    iri = row1[(j+2)*td + l+1];

                    iir = row1[(j+3)*td + l];

                    iii = row1[(j+3)*td + l+1];

 

                    dur = - g_delay * dw / 2 + l * dw / 2;

 

                    arg1 = (start_c + j * (end_c-start_c)/tot_points) * dur * 2 * M_PI;

                    c1   = cos(arg1);/*direct part*/

                    s1   = sin(arg1);/*direct part*/

 

                   crrr  = c1*rrr - s1*rri;

                    crri  = s1*rrr + c1*rri;

                    crir  = c1*rir - s1*rii;

                    crii  = s1*rir + c1*rii;

 

                    cirr  = c1*irr - s1*iri;

                    ciri  = s1*irr + c1*iri;

                    ciir  = c1*iir - s1*iii;

                    ciii  = s1*iir + c1*iii;  /*corrected direct dim*/

 

                    dur2 = in_f1*cur_pointf1;   /*fast indirect dim*/

                    arg2 = (start_c + j * (end_c-start_c)/tot_points)*dur2*2*M_PI*bf1/bf_dir;

                    c2   = cos(arg2);

                    s2   = sin(arg2);

 

 

                    ccrrr  = c2*crrr - s2*crir;

                    ccrri  = c2*crri - s2*crii;

                    ccrir  = s2*crrr + c2*crir;

                    ccrii  = s2*crri + c2*crii;

 

                    ccirr  = c2*cirr - s2*ciir;

                    cciri  = c2*ciri - s2*ciii;

                    cciir  = s2*cirr + c2*ciir;

                    cciii  = s2*ciri + c2*ciii; /*corrected indirect dim 1*/

 

 

                    dur3 = in_f2*cur_pointf2;   /*slow indirect dim.  elapsed time is the same: (td2s / 2 * j + k)*/

                    arg3 = (start_c + j * (end_c-start_c)/tot_points)*dur3*2*M_PI*bf2/bf_dir;

                    c3   = cos(arg3);

                    s3   = sin(arg3);

 

                    rowo[j*td + l] = c3*ccrrr - s3*ccirr ;

                    rowo[j*td + l + 1]= c3*ccrri - s3*cciri;

                    rowo[(j+1)*td + l]= c3*ccrir - s3*cciir;

                    rowo[(j+1)*td + l + 1]= c3*ccrii - s3*cciii;

 

                    rowo[(j+2)*td + l]= s3*ccrrr +c3*ccirr;

                    rowo[(j+2)*td + l + 1]= s3*ccrri +c3*cciri;

                    rowo[(j+3)*td + l]= s3*ccrir +c3*cciir;

                    rowo[(j+3)*td + l + 1]= s3*ccrii +c3*cciii;

                    /*corrected indirect as well*/

                }

            }

            fwrite(rowo, sizeof(int), td * nus_points * 4, fpout);

            free(row1);

            free(rowo);

        } else if (aqseq == 0) {  /**3D case with aqseq of 321**/

 

            tot_points = nus_points * 4;

 

            row1 = (int*)malloc( td * 4* nus_points * sizeof(int));

            rowo = (int*)malloc( td * 4* nus_points * sizeof(int));

            fread(row1, sizeof(int), td *4* nus_points, fpin);

 

            for (j = 0; j < nus_points * 4; j+=4) {  /*indirect dim loop1,slow*/                     

                fscanf(fp, "%d %d", &cur_pointf2, &cur_pointf1); /*read in NUS file*/

       

                for (l = 0; l < td; l += 2) {  /*direct dim loop*/

                    int rrr, rri, rir, rii, irr, iri, iir, iii;

                    double arg1, arg2, arg3, c1, s1, c2, s2, c3, s3, crrr,crri,crir,crii,cirr, ciri, ciir, ciii;

                    double ccrrr,ccrri,ccrir,ccrii,ccirr, cciri, cciir, cciii;

                    rrr = row1[j*td + l];

                    rri = row1[j*td + l+1];

                    rir = row1[(j+1)*td + l];

                    rii = row1[(j+1)*td + l+1];

                    irr = row1[(j+2)*td + l];

                    iri = row1[(j+2)*td + l+1];

                    iir = row1[(j+3)*td + l];

                    iii = row1[(j+3)*td + l+1];

 

                    dur = - g_delay * dw / 2 + l * dw / 2;

 

                    arg1 = (start_c + j * (end_c-start_c)/tot_points) * dur * 2 * M_PI;

                    c1   = cos(arg1);/*direct part*/

                    s1   = sin(arg1);/*direct part*/

 

                    crrr  = c1*rrr - s1*rri;

                    crri  = s1*rrr + c1*rri;

                    crir  = c1*rir - s1*rii;

                    crii  = s1*rir + c1*rii;

 

                    cirr  = c1*irr - s1*iri;

                    ciri  = s1*irr + c1*iri;

                    ciir  = c1*iir - s1*iii;

                    ciii  = s1*iir + c1*iii;  /*corrected direct dim*/

 

                    dur2 = in_f2*cur_pointf2;   /*fast indirect dim*/

                    arg2 = (start_c + j * (end_c-start_c)/tot_points)*dur2*2*M_PI*bf2/bf_dir;

                    c2   = cos(arg2);

                    s2   = sin(arg2);

 

 

                    ccrrr  = c2*crrr - s2*crir;

                    ccrri  = c2*crri - s2*crii;

                    ccrir  = s2*crrr + c2*crir;

                    ccrii  = s2*crri + c2*crii;

 

                    ccirr  = c2*cirr - s2*ciir;

                    cciri  = c2*ciri - s2*ciii;

                    cciir  = s2*cirr + c2*ciir;

                    cciii  = s2*ciri + c2*ciii; /*corrected indirect dim 1*/

 

 

                    dur3 = in_f1*cur_pointf1;   /*slow indirect dim.  elapsed time is the same: (td2s / 2 * j + k)*/

                    arg3 = (start_c + j * (end_c-start_c)/tot_points)*dur3*2*M_PI*bf1/bf_dir;

                    c3   = cos(arg3);

                    s3   = sin(arg3);

 

                    rowo[j*td + l] = c3*ccrrr - s3*ccirr ;

                    rowo[j*td + l + 1]= c3*ccrri - s3*cciri;

                    rowo[(j+1)*td + l]= c3*ccrir - s3*cciir;

                    rowo[(j+1)*td + l + 1]= c3*ccrii - s3*cciii;

 

                    rowo[(j+2)*td + l]= s3*ccrrr +c3*ccirr;

                    rowo[(j+2)*td + l + 1]= s3*ccrri +c3*cciri;

                    rowo[(j+3)*td + l]= s3*ccrir +c3*cciir;

                    rowo[(j+3)*td + l + 1]= s3*ccrii +c3*cciii;

                    /*corrected indirect as well*/

                }  

            }

            fwrite(rowo, sizeof(int), td * nus_points * 4, fpout);

            free(row1);

            free(rowo);

        }

    } else if (parmode == 3 ) {  /***4D NUS case, aqseq of 4321***/

 

        tot_points = nus_points * 8;

 

        row1 = (int*)malloc(td * nus_points * 8 * sizeof(int));

        if (row1 == 0)

            STOPMSG("cannot get enough memory")

        rowo = (int*)malloc(td * nus_points * 8 * sizeof(int));

        if (rowo == 0)

            STOPMSG("cannot get enough memory")

        fread(row1, sizeof(int), td * nus_points * 8, fpin);

       

        for (j = 0; j < nus_points * 8; j+=8) { 

            fscanf(fp, "%d %d %d", &cur_pointf3, &cur_pointf2, &cur_pointf1); /*read in NUS file*/

            for (l = 0; l < td; l += 2) {  /*direct dim loop*/

                int rrrr, rrri, rrir, rrii, rirr, riri, riir, riii, irrr, irri, irir, irii, iirr, iiri, iiir, iiii;

                double crrrr, crrri, crrir, crrii, crirr, criri, criir, criii, cirrr, cirri, cirir, cirii, ciirr, ciiri, ciiir, ciiii;

                double ccrrrr, ccrrri, ccrrir, ccrrii, ccrirr, ccriri, ccriir, ccriii, ccirrr, ccirri, ccirir, ccirii, cciirr, cciiri, cciiir, cciiii;

                double cccrrrr, cccrrri, cccrrir, cccrrii, cccrirr, cccriri, cccriir, cccriii, cccirrr, cccirri, cccirir, cccirii, ccciirr, ccciiri, ccciiir, ccciiii;

                double arg1, arg2, arg3, arg4, c1, s1, c2, s2, c3, s3, c4, s4;

 

                /*remove i, since now reading in blocks of data*/

                rrrr = row1[j*td + l];

                rrri = row1[j*td + l+1];

                rrir = row1[(j+1)*td + l];

                rrii = row1[(j+1)*td + l+1];

 

                rirr = row1[(j+2)*td + l];

                riri = row1[(j+2)*td + l+1];

                riir = row1[(j+3)*td + l];

                riii = row1[(j+3)*td + l+1];

 

                irrr = row1[(j+4)*td + l];

                irri = row1[(j+4)*td + l+1];

                irir = row1[(j+5)*td + l];

                irii = row1[(j+5)*td + l+1];

 

                iirr = row1[(j+6)*td + l];

                iiri = row1[(j+6)*td + l+1];

                iiir = row1[(j+7)*td + l];

                iiii = row1[(j+7)*td + l+1];

 

                dur = - g_delay * dw / 2 + l * dw / 2;

 

                arg1 = (start_c + j*(end_c-start_c)/tot_points) * dur * 2 * M_PI;

                c1   = cos(arg1);  /*direct*/

                s1   = sin(arg1);  /*direct*/

 

                crrrr  = c1*rrrr - s1*rrri;

                crrri  = s1*rrrr + c1*rrri;

                crrir  = c1*rrir - s1*rrii;

                crrii  = s1*rrir + c1*rrii;

 

                crirr  = c1*rirr - s1*riri;

                criri  = s1*rirr + c1*riri;

                criir  = c1*riir - s1*riii;

                criii  = s1*riir + c1*riii;

 

                cirrr  = c1*irrr - s1*irri;

                cirri  = s1*irrr + c1*irri;

                cirir  = c1*irir - s1*irii;

                cirii  = s1*irir + c1*irii;

 

                ciirr  = c1*iirr - s1*iiri;

                ciiri  = s1*iirr + c1*iiri;

                ciiir  = c1*iiir - s1*iiii;

                ciiii  = s1*iiir + c1*iiii; /*corrected direct dimension*/

 

                dur2 = in_f3*cur_pointf3;  

                arg2 = (start_c + j*(end_c-start_c)/tot_points)*dur2*2*M_PI*bf3/bf_dir;

                c2   = cos(arg2);

                s2   = sin(arg2);

 

 

                ccrrrr  = c2*crrrr - s2*crrir;

                ccrrri  = c2*crrri - s2*crrii;

                ccrrir  = s2*crrrr + c2*crrir;

                ccrrii  = s2*crrri + c2*crrii;

 

                ccrirr  = c2*crirr - s2*criir;

                ccriri  = c2*criri - s2*criii;

                ccriir  = s2*crirr + c2*criir;

                ccriii  = s2*criri + c2*criii;

 

                ccirrr  = c2*cirrr - s2*cirir;

                ccirri  = c2*cirri - s2*cirii;

                ccirir  = s2*cirrr + c2*cirir;

                ccirii  = s2*cirri + c2*cirii;

 

                cciirr  = c2*ciirr - s2*ciiir;

                cciiri  = c2*ciiri - s2*ciiii;

                cciiir  = s2*ciirr + c2*ciiir;

                cciiii  = s2*ciiri + c2*ciiii;  /*corrected indirect dim3*/

 

 

                dur3 = in_f2*cur_pointf2;  

                arg3 = (start_c + j*(end_c-start_c)/tot_points)*dur3*2*M_PI*bf2/bf_dir;

                c3   = cos(arg3);

                s3   = sin(arg3);

 

 

                cccrrrr = c3*ccrrrr - s3*ccrirr;

                cccrrri = c3*ccrrri - s3*ccriri;

                cccrrir = c3*ccrrir - s3*ccriir;

                cccrrii = c3*ccrrii - s3*ccriii;

 

                cccrirr  = s3*ccrrrr +c3*ccrirr;

                cccriri  = s3*ccrrri +c3*ccriri;

                cccriir  = s3*ccrrir +c3*ccriir;

                cccriii  = s3*ccrrii +c3*ccriii;

 

                cccirrr  = c3*ccirrr - s3*cciirr;

                cccirri  = c3*ccirri - s3*cciiri;

                cccirir  = c3*ccirir - s3*cciiir;

                cccirii  = c3*ccirii - s3*cciiii;

 

                ccciirr  = s3*ccirrr +c3*cciirr;

                ccciiri  = s3*ccirri +c3*cciiri;

                ccciiir  = s3*ccirir +c3*cciiir;

                ccciiii  = s3*ccirii +c3*cciiii;  /*corrected indirect dim2*/

 

                /*slowest dim*/

                dur4 = in_f1*cur_pointf1;   /*elapsed time is the same*/

                arg4 = (start_c + j*(end_c-start_c)/tot_points)*dur4*2*M_PI*bf1/bf_dir;

                c4   = cos(arg4);

                s4   = sin(arg4);

 

                rowo[j*td + l] = c4*cccrrrr - s4*cccirrr ; /*rrrr*/

                rowo[j*td + l+1]= c4*cccrrri - s4*cccirri; /*rrri*/

                rowo[(j+1)*td + l]= c4*cccrrir - s4*cccirir; /*rrir*/

                rowo[(j+1)*td + l+1]= c4*cccrrii - s4*cccirii; /*rrii*/

 

                rowo[(j+2)*td + l]= c4*cccrirr - s4*ccciirr; /*rirr*/

                rowo[(j+2)*td + l+1]=c4*cccriri - s4*ccciiri;/*riri*/

                rowo[(j+3)*td + l]=c4*cccriir - s4*ccciiir; /*riir*/

                rowo[(j+3)*td + l+1]=c4*cccriii - s4*ccciiii;/*riii*/

 

                rowo[(j+4)*td + l] = s4*cccrrrr + c4*cccirrr; /*irrr*/

                rowo[(j+4)*td + l+1]= s4*cccrrri + c4*cccirri; /*irri*/

                rowo[(j+5)*td + l]= s4*cccrrir + c4*cccirir; /*irir*/

                rowo[(j+5)*td + l+1]= s4*cccrrii + c4*cccirii; /*irii*/

 

                rowo[(j+6)*td + l]= s4*cccrirr + c4*ccciirr; /*iirr*/

                rowo[(j+6)*td + l+1]= s4*cccriri + c4*ccciiri; /*iiri*/

                rowo[(j+7)*td + l]= s4*cccriir + c4*ccciiir;  /*iiir*/

                rowo[(j+7)*td + l+1]= s4*cccriii + c4*ccciiii; /*iiii*/  /*corrected indirect dim1*/

           }

        }

        fwrite(rowo, sizeof(int), td * nus_points * 8, fpout);

        free(row1);

        free(rowo);

    }

 

} else if ( fntype==1 ) {  /****DATA RECORDED IN POINTS****/

    if (parmode == 2 ) {  /***3D data***/

        if (aqseq == 0) {  /**aqseq of 321**/

     

            tot_points = td1s / 2 * td2s / 2 ;  /*number of complex points*/

       

            int rrr, rri, rir, rii, irr, iri, iir, iii;

            double arg1, arg2, arg3, c1, s1, c2, s2, c3, s3, crrr,crri,crir,crii,cirr, ciri, ciir, ciii;

            double ccrrr,ccrri,ccrir,ccrii,ccirr, cciri, cciir, cciii; 

        

            row1 = (int*)malloc( td * 4 * sizeof(int));

            rowo = (int*)malloc( td * 4 * sizeof(int));

    

            for (j = 0; j < td1s /2; j++) {

                for (k = 0; k < td2s / 2; k++) {

                    fread(row1, sizeof(int), td *4, fpin);

                    for (l = 0; l < td; l += 2) {

        

                        rrr = row1[l];

                        rri = row1[l+1];

                        rir = row1[td + l];

                        rii = row1[td + l+1];

                        irr = row1[2*td + l];

                        iri = row1[2*td + l+1];

                        iir = row1[3*td + l];

                        iii = row1[3*td + l+1];

 

                        dur = - g_delay * dw / 2 + l * dw / 2;

 

                        arg1 = (start_c + j * (end_c-start_c)/tot_points) * dur * 2 * M_PI;

                        c1   = cos(arg1);/*direct*/

                        s1   = sin(arg1);/*direct*/

 

                        crrr  = c1*rrr - s1*rri;

                        crri  = s1*rrr + c1*rri;

                        crir  = c1*rir - s1*rii;

                        crii  = s1*rir + c1*rii;

 

                        cirr  = c1*irr - s1*iri;

                        ciri  = s1*irr + c1*iri;

                        ciir  = c1*iir - s1*iii;

                        ciii  = s1*iir + c1*iii;  /*corrected direct dim*/

 

 

                        dur2 = in_f2*k;   /*fast indirect dim*/

                        arg2 = (start_c + (td2s / 2 * j + k ) * (end_c-start_c)/tot_points)*dur2*2*M_PI*bf2/bf_dir;

                        if (fnmode2s == 1) {  /*QF acquisition mode (pseudo 3D data)*/

                            arg2 = 0;

                        }

                        c2   = cos(arg2);

                        s2   = sin(arg2);

 

                        ccrrr  = c2*crrr - s2*crir;

                        ccrri  = c2*crri - s2*crii;

                        ccrir  = s2*crrr + c2*crir;

                        ccrii  = s2*crri + c2*crii;

 

                        ccirr  = c2*cirr - s2*ciir;

                        cciri  = c2*ciri - s2*ciii;

                        cciir  = s2*cirr + c2*ciir;

                        cciii  = s2*ciri + c2*ciii;  /*corrected fast indirect dim*/

       

        

                        dur3 = in_f1*j;   /*slow indirect dim.  elapsed time is the same: (td2s / 2 * j + k)*/

                        arg3 = (start_c + (td2s / 2 * j + k )*(end_c-start_c)/tot_points)*dur3*2*M_PI*bf1/bf_dir;

                        if (fnmode1s == 1) {  /*QF acquisition mode (pseudo 3D data)*/

                            arg3 = 0;

                        }

                        c3   = cos(arg3);

                        s3   = sin(arg3);

 

                        rowo[l] = c3*ccrrr - s3*ccirr ;

                        rowo[l+1]= c3*ccrri - s3*cciri;

                        rowo[td + l]= c3*ccrir - s3*cciir;

                        rowo[td + l+1]= c3*ccrii - s3*cciii;

 

                        rowo[2*td + l]= s3*ccrrr +c3*ccirr;

                        rowo[2*td + l+1]= s3*ccrri +c3*cciri;

                        rowo[3*td + l]= s3*ccrir +c3*cciir;

                        rowo[3*td + l+1]= s3*ccrii +c3*cciii;  /*corrected slow indirect dim*/

                    }

                    fwrite(rowo, sizeof(int), td *4, fpout);

                }

            }

            free(row1);

            free(rowo);

        }

       

        if (aqseq == 1) {  /**aqseq of 312**/

     

            tot_points = td1s / 2 * td2s / 2 ;  /*number of complex points*/

 

            int rrr, rri, rir, rii, irr, iri, iir, iii;

            double arg1, arg2, arg3, c1, s1, c2, s2, c3, s3, crrr,crri,crir,crii,cirr, ciri, ciir, ciii;

            double ccrrr,ccrri,ccrir,ccrii,ccirr, cciri, cciir, cciii; 

 

            row1 = (int*)malloc( td * 4 * sizeof(int));

            rowo = (int*)malloc( td * 4 * sizeof(int));

    

            for (j = 0; j < td2s /2; j++) {

                for (k = 0; k < td1s / 2; k++) {

                    fread(row1, sizeof(int), td *4, fpin);

                    for (l = 0; l < td; l += 2) {

               

                        rrr = row1[l];

                        rri = row1[l+1];

                        rir = row1[td + l];

                        rii = row1[td + l+1];

                        irr = row1[2*td + l];

                        iri = row1[2*td + l+1];

                        iir = row1[3*td + l];

                        iii = row1[3*td + l+1];

       

                        dur = - g_delay * dw / 2 + l * dw / 2;

 

                        arg1 = (start_c + j * (end_c-start_c)/tot_points) * dur * 2 * M_PI;

                        c1   = cos(arg1);/*direct*/

                        s1   = sin(arg1);/*direct*/

 

                        crrr  = c1*rrr - s1*rri;

                        crri  = s1*rrr + c1*rri;

                        crir  = c1*rir - s1*rii;

                        crii  = s1*rir + c1*rii;

 

                        cirr  = c1*irr - s1*iri;

                        ciri  = s1*irr + c1*iri;

                        ciir  = c1*iir - s1*iii;

                        ciii  = s1*iir + c1*iii;  /*corrected direct dim*/

       

        

                        dur2 = in_f1*k;   /*fast indirect dim*/

                        arg2 = (start_c + (td1s / 2 * j + k ) * (end_c-start_c)/tot_points)*dur2*2*M_PI*bf1/bf_dir;

                        if (fnmode1s == 1) {  /*QF acquisition mode (pseudo 3D data)*/

                            arg2 = 0;

                        }

                        c2   = cos(arg2);

                        s2   = sin(arg2);

 

                        ccrrr  = c2*crrr - s2*crir;

                        ccrri  = c2*crri - s2*crii;

                        ccrir  = s2*crrr + c2*crir;

                        ccrii  = s2*crri + c2*crii;

 

                       ccirr  = c2*cirr - s2*ciir;

                        cciri  = c2*ciri - s2*ciii;

                        cciir  = s2*cirr + c2*ciir;

                        cciii  = s2*ciri + c2*ciii; /*corrected indirect dim 1*/

 

 

                        dur3 = in_f2*j;   /*slow indirect dim. elapsed time is the same: (td2s / 2 * j + k)*/

                        arg3 = (start_c + (td1s / 2 * j + k )*(end_c-start_c)/tot_points)*dur3*2*M_PI*bf2/bf_dir;

                        if (fnmode2s == 1) {  /*QF acquisition mode (pseudo 3D data)*/

                            arg3 = 0;

                        }

                        c3   = cos(arg3);

                        s3   = sin(arg3);

 

                        rowo[l] = c3*ccrrr - s3*ccirr ;

                        rowo[l+1]= c3*ccrri - s3*cciri;

                        rowo[td + l]= c3*ccrir - s3*cciir;

                        rowo[td + l+1]= c3*ccrii - s3*cciii;

 

                        rowo[2*td + l]= s3*ccrrr +c3*ccirr;

                        rowo[2*td + l+1]= s3*ccrri +c3*cciri;

                        rowo[3*td + l]= s3*ccrir +c3*cciir;

                        rowo[3*td + l+1]= s3*ccrii +c3*cciii;

                    }

                    fwrite(rowo, sizeof(int), td * 4, fpout);

                }

            }

            free(row1);

            free(rowo);

        }

       

    } else if (parmode == 3 ) {  /***4D case with points acquisition, aqseq of 4321***/

 

        tot_points = td1s / 2 * td2s / 2 * td3s / 2;

        

        row1 = (int*)malloc(td * 8 * sizeof(int));

        rowo = (int*)malloc(td * 8 * sizeof(int));

 

        for (i = 0; i < td1s / 2; i++) {

            for (j = 0; j < td2s / 2; j++) {  /*indirect dim loop1,slow*/

                for (k = 0; k < td3s / 2; k++) {  /*indirect dim loop1,fast*/

                    /*read in 8 FIDs*/

                    fread(row1, sizeof(int), td * 8, fpin);

                    for (l = 0; l < td; l += 2) {  /*direct dim loop*/

                        int rrrr, rrri, rrir, rrii, rirr, riri, riir, riii, irrr, irri, irir, irii, iirr, iiri, iiir, iiii;

                        double crrrr, crrri, crrir, crrii, crirr, criri, criir, criii, cirrr, cirri, cirir, cirii, ciirr, ciiri, ciiir, ciiii;

                        double ccrrrr, ccrrri, ccrrir, ccrrii, ccrirr, ccriri, ccriir, ccriii, ccirrr, ccirri, ccirir, ccirii, cciirr, cciiri, cciiir, cciiii;

                        double cccrrrr, cccrrri, cccrrir, cccrrii, cccrirr, cccriri, cccriir, cccriii, cccirrr, cccirri, cccirir, cccirii, ccciirr, ccciiri, ccciiir, ccciiii;

                        double arg1, arg2, arg3, arg4, c1, s1, c2, s2, c3, s3, c4, s4;

 

                        rrrr = row1[l];

                        rrri = row1[l+1];

                        rrir = row1[td + l];

                        rrii = row1[td + l+1];

 

                        rirr = row1[2*td + l];

                        riri = row1[2*td + l+1];

                        riir = row1[3*td + l];

                        riii = row1[3*td + l+1];

 

                        irrr = row1[4*td + l];

                        irri = row1[4*td + l+1];

                        irir = row1[5*td + l];

                        irii = row1[5*td + l+1];

 

                        iirr = row1[6*td + l];

                        iiri = row1[6*td + l+1];

                        iiir = row1[7*td + l];

                        iiii = row1[7*td + l+1];

 

                        dur = - g_delay * dw / 2 + l * dw / 2;

 

                        arg1 = (start_c + (td2s / 2 * td3s / 2 * i + td3s / 2 * j + k )*(end_c-start_c)/tot_points) * dur * 2 * M_PI;

                        c1   = cos(arg1);/*direct*/

                        s1   = sin(arg1);/*direct*/

 

                        crrrr  = c1*rrrr - s1*rrri;

                        crrri  = s1*rrrr + c1*rrri;

                        crrir  = c1*rrir - s1*rrii;

                        crrii  = s1*rrir + c1*rrii;

 

                        crirr  = c1*rirr - s1*riri;

                        criri  = s1*rirr + c1*riri;

                        criir  = c1*riir - s1*riii;

                        criii  = s1*riir + c1*riii;

 

                        cirrr  = c1*irrr - s1*irri;

                        cirri  = s1*irrr + c1*irri;

                        cirir  = c1*irir - s1*irii;

                        cirii  = s1*irir + c1*irii;

 

                        ciirr  = c1*iirr - s1*iiri;

                        ciiri  = s1*iirr + c1*iiri;

                        ciiir  = c1*iiir - s1*iiii;

                        ciiii  = s1*iiir + c1*iiii; /*corrected direct dim*/

 

                        dur2 = in_f3*k;   /*fast indirect dim*/

                        arg2 = (start_c + (td2s / 2 * td3s / 2 * i + td3s / 2 * j + k )*(end_c-start_c)/tot_points)*dur2*2*M_PI*bf3/bf_dir;

                        if (fnmode3s == 1) {  /*QF acquisition mode (pseudo 4D data)*/

                            arg2 = 0;

                        }

                        c2   = cos(arg2);

                        s2   = sin(arg2);

 

 

                        ccrrrr  = c2*crrrr - s2*crrir;

                        ccrrri  = c2*crrri - s2*crrii;

                        ccrrir  = s2*crrrr + c2*crrir;

                        ccrrii  = s2*crrri + c2*crrii;

 

                        ccrirr  = c2*crirr - s2*criir;

                        ccriri  = c2*criri - s2*criii;

                        ccriir  = s2*crirr + c2*criir;

                        ccriii  = s2*criri + c2*criii;

 

                        ccirrr  = c2*cirrr - s2*cirir;

                        ccirri  = c2*cirri - s2*cirii;

                        ccirir  = s2*cirrr + c2*cirir;

                        ccirii  = s2*cirri + c2*cirii;

 

                        cciirr  = c2*ciirr - s2*ciiir;

                        cciiri  = c2*ciiri - s2*ciiii;

                        cciiir  = s2*ciirr + c2*ciiir;

                        cciiii  = s2*ciiri + c2*ciiii; /*corrected fast indirect dim*/

 

 

                        dur3 = in_f2*j;   /*next slowest indirect dim.  elapsed time is the same: (td2s / 2 * td1s / 2 * i + td1s / 2 * j + k )*/

                        arg3 = (start_c + (td2s / 2 * td3s / 2 * i + td3s / 2 * j + k )*(end_c-start_c)/tot_points)*dur3*2*M_PI*bf2/bf_dir;

                        if (fnmode2s == 1) {  /*QF acquisition mode (pseudo 4D data)*/

                            arg3 = 0;

                        }

                        c3   = cos(arg3);

                        s3   = sin(arg3);

 

 

                        cccrrrr = c3*ccrrrr - s3*ccrirr;

                        cccrrri = c3*ccrrri - s3*ccriri;

                        cccrrir = c3*ccrrir - s3*ccriir;

                        cccrrii = c3*ccrrii - s3*ccriii;

 

                        cccrirr  = s3*ccrrrr +c3*ccrirr;

                        cccriri  = s3*ccrrri +c3*ccriri;

                        cccriir  = s3*ccrrir +c3*ccriir;

                        cccriii  = s3*ccrrii +c3*ccriii;

 

                        cccirrr  = c3*ccirrr - s3*cciirr;

                        cccirri  = c3*ccirri - s3*cciiri;

                        cccirir  = c3*ccirir - s3*cciiir;

                        cccirii  = c3*ccirii - s3*cciiii;

 

                        ccciirr  = s3*ccirrr +c3*cciirr;

                        ccciiri  = s3*ccirri +c3*cciiri;

                        ccciiir  = s3*ccirir +c3*cciiir;

                        ccciiii  = s3*ccirii +c3*cciiii;  /*corrected next slowest indirect dim*/

 

                        /*slowest indirect dim*/

                        dur4 = in_f1*i;   /*  elapsed time is the same */

                        arg4 = (start_c + (td2s / 2 * td3s / 2 * i + td3s / 2 * j + k )*(end_c-start_c)/tot_points)*dur4*2*M_PI*bf1/bf_dir;

                        if (fnmode1s == 1) {  /*QF acquisition mode (pseudo 4D data)*/

                            arg4 = 0;

                        }

                        c4   = cos(arg4);

                        s4   = sin(arg4);

 

 

                        /*remove i, since reading blocks of data*/

                        rowo[l] = c4*cccrrrr - s4*cccirrr ; /*rrrr*/

                        rowo[l+1]= c4*cccrrri - s4*cccirri; /*rrri*/

                        rowo[td + l]= c4*cccrrir - s4*cccirir; /*rrir*/

                        rowo[td + l+1]= c4*cccrrii - s4*cccirii; /*rrii*/

 

                        rowo[2*td + l]= c4*cccrirr - s4*ccciirr; /*rirr*/

                        rowo[2*td + l+1]= c4*cccriri - s4*ccciiri;/*riri*/

                        rowo[3*td + l]= c4*cccriir - s4*ccciiir; /*riir*/

                        rowo[3*td + l+1]= c4*cccriii - s4*ccciiii;/*riii*/

 

                        rowo[4*td + l] = s4*cccrrrr + c4*cccirrr; /*irrr*/

                        rowo[4*td + l+1]= s4*cccrrri + c4*cccirri; /*irri*/

                        rowo[5*td + l]= s4*cccrrir + c4*cccirir; /*irir*/

                        rowo[5*td + l+1]= s4*cccrrii + c4*cccirii; /*irii*/

 

                        rowo[6*td + l]= s4*cccrirr + c4*ccciirr; /*iirr*/

                        rowo[6*td + l+1]=s4*cccriri + c4*ccciiri; /*iiri*/

                        rowo[7*td + l]=s4*cccriir + c4*ccciiir;  /*iiir*/

                        rowo[7*td + l+1]=s4*cccriii + c4*ccciiii; /*iiii*/  /* corrected slowest indirect dim*/

                             

                    }

                    fwrite(rowo, sizeof(int), td * 8, fpout);

                }

            }

        }

        free(row1);

        free(rowo);

    }

}

fclose(fpin);

fclose(fpout);

if ( fntype==2 ) {  /*close NUS file if NUS data*/

    fclose(fp);

}

 

Show_status("done");

 

REFRESHDATA

QUIT
